# Supplementary material for: CellBinDB: a large-scale multimodal annotated dataset for cell segmentation with benchmarking of universal models
Source: Gigascience. 2025 Jun 24;14:giaf069. doi: 10.1093/gigascience/giaf069 (PMC12206155; doi:10.1093/gigascience/giaf069)
Supplement: giaf069_Supplemental_Files [file giaf069_supplemental_files.zip]

Archive with 4 entries (4 files):
- Supplementary Figure 1.pdf
- Supplementary Figure 2.pdf
- Supplementary Table1.xls
- Supplementary Table2.xls
