# Supplementary material for: CellBinDB: a large-scale multimodal annotated dataset for cell segmentation with benchmarking of universal models
Source: Gigascience. 2025 Jun 24;14:giaf069. doi: 10.1093/gigascience/giaf069 (PMC12206155; doi:10.1093/gigascience/giaf069)
Supplement: giaf069_Supplemental_Files [file giaf069_supplemental_files.zip › Supplementary Table2.xls]

## Sheet: Sheet1
Files	Source image	Semantic Annotation Mask	Instance Annotation Mask	size	Species	Tissue	Staining Type	Create Time	Data Source
HH799998676GI_X7-x11089_y1122_w512_h512	HH799998676GI_X7-x11089_y1122_w512_h512-img.tif	HH799998676GI_X7-x11089_y1122_w512_h512-mask.tif	HH799998676GI_X7-x11089_y1122_w512_h512-instancemask.tif	w512_h512	mouse	tumor-bearing	HE	2024.6	Experimental data
HH799998676GI_X7-x11199_y7824_w512_h512	HH799998676GI_X7-x11199_y7824_w512_h512-img.tif	HH799998676GI_X7-x11199_y7824_w512_h512-mask.tif	HH799998676GI_X7-x11199_y7824_w512_h512-instancemask.tif	w512_h512	mouse	tumor-bearing	HE	2024.6	Experimental data
HH799998676GI_X7-x4760_y18622_w512_h512	HH799998676GI_X7-x4760_y18622_w512_h512-img.tif	HH799998676GI_X7-x4760_y18622_w512_h512-mask.tif	HH799998676GI_X7-x4760_y18622_w512_h512-instancemask.tif	w512_h512	mouse	tumor-bearing	HE	2024.6	Experimental data
HH799998676GI_X7-x7139_y387_w512_h512	HH799998676GI_X7-x7139_y387_w512_h512-img.tif	HH799998676GI_X7-x7139_y387_w512_h512-mask.tif	HH799998676GI_X7-x7139_y387_w512_h512-instancemask.tif	w512_h512	mouse	tumor-bearing	HE	2024.6	Experimental data
HH799998676GI_X7-x7920_y13013_w512_h512	HH799998676GI_X7-x7920_y13013_w512_h512-img.tif	HH799998676GI_X7-x7920_y13013_w512_h512-mask.tif	HH799998676GI_X7-x7920_y13013_w512_h512-instancemask.tif	w512_h512	mouse	tumor-bearing	HE	2024.6	Experimental data
HH799999356_M1-x1536_y9216_w512_h512	HH799999356_M1-x1536_y9216_w512_h512-img.tif	HH799999356_M1-x1536_y9216_w512_h512-mask.tif	HH799999356_M1-x1536_y9216_w512_h512-instancemask.tif	w512_h512	mouse	olfactory bulb	HE	2024.6	Experimental data
HH799999356_M1-x2560_y13312_w512_h512	HH799999356_M1-x2560_y13312_w512_h512-img.tif	HH799999356_M1-x2560_y13312_w512_h512-mask.tif	HH799999356_M1-x2560_y13312_w512_h512-instancemask.tif	w512_h512	mouse	olfactory bulb	HE	2024.6	Experimental data
HH799999356_M1-x6144_y15360_w512_h512	HH799999356_M1-x6144_y15360_w512_h512-img.tif	HH799999356_M1-x6144_y15360_w512_h512-mask.tif	HH799999356_M1-x6144_y15360_w512_h512-instancemask.tif	w512_h512	mouse	olfactory bulb	HE	2024.6	Experimental data
HH799999356_M1-x6656_y14848_w512_h512	HH799999356_M1-x6656_y14848_w512_h512-img.tif	HH799999356_M1-x6656_y14848_w512_h512-mask.tif	HH799999356_M1-x6656_y14848_w512_h512-instancemask.tif	w512_h512	mouse	olfactory bulb	HE	2024.6	Experimental data
HH799999356_M1-x7168_y14336_w512_h512	HH799999356_M1-x7168_y14336_w512_h512-img.tif	HH799999356_M1-x7168_y14336_w512_h512-mask.tif	HH799999356_M1-x7168_y14336_w512_h512-instancemask.tif	w512_h512	mouse	olfactory bulb	HE	2024.6	Experimental data
HH799999356_M1-x7168_y8192_w512_h512	HH799999356_M1-x7168_y8192_w512_h512-img.tif	HH799999356_M1-x7168_y8192_w512_h512-mask.tif	HH799999356_M1-x7168_y8192_w512_h512-instancemask.tif	w512_h512	mouse	olfactory bulb	HE	2024.6	Experimental data
HH799999356_N5-x1536_y6656_w512_h512	HH799999356_N5-x1536_y6656_w512_h512-img.tif	HH799999356_N5-x1536_y6656_w512_h512-mask.tif	HH799999356_N5-x1536_y6656_w512_h512-instancemask.tif	w512_h512	mouse	olfactory bulb	HE	2024.6	Experimental data
HH799999356_N5-x2560_y12288_w512_h512	HH799999356_N5-x2560_y12288_w512_h512-img.tif	HH799999356_N5-x2560_y12288_w512_h512-mask.tif	HH799999356_N5-x2560_y12288_w512_h512-instancemask.tif	w512_h512	mouse	olfactory bulb	HE	2024.6	Experimental data
HH799999356_N5-x4608_y10240_w512_h512	HH799999356_N5-x4608_y10240_w512_h512-img.tif	HH799999356_N5-x4608_y10240_w512_h512-mask.tif	HH799999356_N5-x4608_y10240_w512_h512-instancemask.tif	w512_h512	mouse	olfactory bulb	HE	2024.6	Experimental data
HH799999356_N5-x4608_y11776_w512_h512	HH799999356_N5-x4608_y11776_w512_h512-img.tif	HH799999356_N5-x4608_y11776_w512_h512-mask.tif	HH799999356_N5-x4608_y11776_w512_h512-instancemask.tif	w512_h512	mouse	olfactory bulb	HE	2024.6	Experimental data
HH799999356_N5-x6144_y10240_w512_h512	HH799999356_N5-x6144_y10240_w512_h512-img.tif	HH799999356_N5-x6144_y10240_w512_h512-mask.tif	HH799999356_N5-x6144_y10240_w512_h512-instancemask.tif	w512_h512	mouse	olfactory bulb	HE	2024.6	Experimental data
HH799999356_N5-x6144_y8192_w512_h512	HH799999356_N5-x6144_y8192_w512_h512-img.tif	HH799999356_N5-x6144_y8192_w512_h512-mask.tif	HH799999356_N5-x6144_y8192_w512_h512-instancemask.tif	w512_h512	mouse	olfactory bulb	HE	2024.6	Experimental data
HH799999356_N5-x9216_y13312_w512_h512	HH799999356_N5-x9216_y13312_w512_h512-img.tif	HH799999356_N5-x9216_y13312_w512_h512-mask.tif	HH799999356_N5-x9216_y13312_w512_h512-instancemask.tif	w512_h512	mouse	olfactory bulb	HE	2024.6	Experimental data
HH799999356_N5-x9728_y12800_w512_h512	HH799999356_N5-x9728_y12800_w512_h512-img.tif	HH799999356_N5-x9728_y12800_w512_h512-mask.tif	HH799999356_N5-x9728_y12800_w512_h512-instancemask.tif	w512_h512	mouse	olfactory bulb	HE	2024.6	Experimental data
UK799990889_W1-x10159_y12519_w512_h512	UK799990889_W1-x10159_y12519_w512_h512-img.tif	UK799990889_W1-x10159_y12519_w512_h512-mask.tif	UK799990889_W1-x10159_y12519_w512_h512-instancemask.tif	w512_h512	mouse	brain	HE	2024.6	Experimental data
UK799990889_W1-x15114_y12407_w512_h512	UK799990889_W1-x15114_y12407_w512_h512-img.tif	UK799990889_W1-x15114_y12407_w512_h512-mask.tif	UK799990889_W1-x15114_y12407_w512_h512-instancemask.tif	w512_h512	mouse	brain	HE	2024.6	Experimental data
UK799990889_W1-x17300_y15482_w512_h512	UK799990889_W1-x17300_y15482_w512_h512-img.tif	UK799990889_W1-x17300_y15482_w512_h512-mask.tif	UK799990889_W1-x17300_y15482_w512_h512-instancemask.tif	w512_h512	mouse	brain	HE	2024.6	Experimental data
UK799990889_W1-x20851_y11115_w512_h512	UK799990889_W1-x20851_y11115_w512_h512-img.tif	UK799990889_W1-x20851_y11115_w512_h512-mask.tif	UK799990889_W1-x20851_y11115_w512_h512-instancemask.tif	w512_h512	mouse	brain	HE	2024.6	Experimental data
UK799995432_T6-x10752_y8192_w512_h512	UK799995432_T6-x10752_y8192_w512_h512-img.tif	UK799995432_T6-x10752_y8192_w512_h512-mask.tif	UK799995432_T6-x10752_y8192_w512_h512-instancemask.tif	w512_h512	mouse	brain	HE	2024.6	Experimental data
UK799995432_T6-x12800_y7680_w512_h512	UK799995432_T6-x12800_y7680_w512_h512-img.tif	UK799995432_T6-x12800_y7680_w512_h512-mask.tif	UK799995432_T6-x12800_y7680_w512_h512-instancemask.tif	w512_h512	mouse	brain	HE	2024.6	Experimental data
UK799995432_T6-x13824_y8192_w512_h512	UK799995432_T6-x13824_y8192_w512_h512-img.tif	UK799995432_T6-x13824_y8192_w512_h512-mask.tif	UK799995432_T6-x13824_y8192_w512_h512-instancemask.tif	w512_h512	mouse	brain	HE	2024.6	Experimental data
UK799995432_T6-x13824_y9728_w512_h512	UK799995432_T6-x13824_y9728_w512_h512-img.tif	UK799995432_T6-x13824_y9728_w512_h512-mask.tif	UK799995432_T6-x13824_y9728_w512_h512-instancemask.tif	w512_h512	mouse	brain	HE	2024.6	Experimental data
UK799995432_T6-x14336_y10240_w512_h512	UK799995432_T6-x14336_y10240_w512_h512-img.tif	UK799995432_T6-x14336_y10240_w512_h512-mask.tif	UK799995432_T6-x14336_y10240_w512_h512-instancemask.tif	w512_h512	mouse	brain	HE	2024.6	Experimental data
UK799995432_T6-x14336_y10752_w512_h512	UK799995432_T6-x14336_y10752_w512_h512-img.tif	UK799995432_T6-x14336_y10752_w512_h512-mask.tif	UK799995432_T6-x14336_y10752_w512_h512-instancemask.tif	w512_h512	mouse	brain	HE	2024.6	Experimental data
UK799995432_T6-x14336_y12288_w512_h512	UK799995432_T6-x14336_y12288_w512_h512-img.tif	UK799995432_T6-x14336_y12288_w512_h512-mask.tif	UK799995432_T6-x14336_y12288_w512_h512-instancemask.tif	w512_h512	mouse	brain	HE	2024.6	Experimental data
UK799995432_T6-x14336_y13824_w512_h512	UK799995432_T6-x14336_y13824_w512_h512-img.tif	UK799995432_T6-x14336_y13824_w512_h512-mask.tif	UK799995432_T6-x14336_y13824_w512_h512-instancemask.tif	w512_h512	mouse	brain	HE	2024.6	Experimental data
UK799995432_T6-x14336_y8704_w512_h512	UK799995432_T6-x14336_y8704_w512_h512-img.tif	UK799995432_T6-x14336_y8704_w512_h512-mask.tif	UK799995432_T6-x14336_y8704_w512_h512-instancemask.tif	w512_h512	mouse	brain	HE	2024.6	Experimental data
UK799995432_T6-x14336_y9216_w512_h512	UK799995432_T6-x14336_y9216_w512_h512-img.tif	UK799995432_T6-x14336_y9216_w512_h512-mask.tif	UK799995432_T6-x14336_y9216_w512_h512-instancemask.tif	w512_h512	mouse	brain	HE	2024.6	Experimental data
UK799995432_T6-x14848_y10240_w512_h512	UK799995432_T6-x14848_y10240_w512_h512-img.tif	UK799995432_T6-x14848_y10240_w512_h512-mask.tif	UK799995432_T6-x14848_y10240_w512_h512-instancemask.tif	w512_h512	mouse	brain	HE	2024.6	Experimental data
UK799995432_T6-x14848_y9728_w512_h512	UK799995432_T6-x14848_y9728_w512_h512-img.tif	UK799995432_T6-x14848_y9728_w512_h512-mask.tif	UK799995432_T6-x14848_y9728_w512_h512-instancemask.tif	w512_h512	mouse	brain	HE	2024.6	Experimental data
UK799995432_T6-x6656_y10240_w512_h512	UK799995432_T6-x6656_y10240_w512_h512-img.tif	UK799995432_T6-x6656_y10240_w512_h512-mask.tif	UK799995432_T6-x6656_y10240_w512_h512-instancemask.tif	w512_h512	mouse	brain	HE	2024.6	Experimental data
UK799995432_T6-x6656_y9728_w512_h512	UK799995432_T6-x6656_y9728_w512_h512-img.tif	UK799995432_T6-x6656_y9728_w512_h512-mask.tif	UK799995432_T6-x6656_y9728_w512_h512-instancemask.tif	w512_h512	mouse	brain	HE	2024.6	Experimental data
UK799995432_T6-x7168_y10240_w512_h512	UK799995432_T6-x7168_y10240_w512_h512-img.tif	UK799995432_T6-x7168_y10240_w512_h512-mask.tif	UK799995432_T6-x7168_y10240_w512_h512-instancemask.tif	w512_h512	mouse	brain	HE	2024.6	Experimental data
UK799995432_T6-x7168_y10752_w512_h512	UK799995432_T6-x7168_y10752_w512_h512-img.tif	UK799995432_T6-x7168_y10752_w512_h512-mask.tif	UK799995432_T6-x7168_y10752_w512_h512-instancemask.tif	w512_h512	mouse	brain	HE	2024.6	Experimental data
UK799995432_T6-x7168_y11264_w512_h512	UK799995432_T6-x7168_y11264_w512_h512-img.tif	UK799995432_T6-x7168_y11264_w512_h512-mask.tif	UK799995432_T6-x7168_y11264_w512_h512-instancemask.tif	w512_h512	mouse	brain	HE	2024.6	Experimental data
UK799995432_T6-x7168_y8704_w512_h512	UK799995432_T6-x7168_y8704_w512_h512-img.tif	UK799995432_T6-x7168_y8704_w512_h512-mask.tif	UK799995432_T6-x7168_y8704_w512_h512-instancemask.tif	w512_h512	mouse	brain	HE	2024.6	Experimental data
UK799995432_T6-x8192_y9216_w512_h512	UK799995432_T6-x8192_y9216_w512_h512-img.tif	UK799995432_T6-x8192_y9216_w512_h512-mask.tif	UK799995432_T6-x8192_y9216_w512_h512-instancemask.tif	w512_h512	mouse	brain	HE	2024.6	Experimental data
UK799995432_T6-x8192_y9728_w512_h512	UK799995432_T6-x8192_y9728_w512_h512-img.tif	UK799995432_T6-x8192_y9728_w512_h512-mask.tif	UK799995432_T6-x8192_y9728_w512_h512-instancemask.tif	w512_h512	mouse	brain	HE	2024.6	Experimental data
UK799995432_T6-x9216_y7680_w512_h512	UK799995432_T6-x9216_y7680_w512_h512-img.tif	UK799995432_T6-x9216_y7680_w512_h512-mask.tif	UK799995432_T6-x9216_y7680_w512_h512-instancemask.tif	w512_h512	mouse	brain	HE	2024.6	Experimental data
W97727X5-x10240_y14336_w512_h512	W97727X5-x10240_y14336_w512_h512-img.tif	W97727X5-x10240_y14336_w512_h512-mask.tif	W97727X5-x10240_y14336_w512_h512-instancemask.tif	w512_h512	mouse	brain	HE	2024.6	Experimental data
W97727X5-x12288_y13824_w512_h512	W97727X5-x12288_y13824_w512_h512-img.tif	W97727X5-x12288_y13824_w512_h512-mask.tif	W97727X5-x12288_y13824_w512_h512-instancemask.tif	w512_h512	mouse	brain	HE	2024.6	Experimental data
W97727X5-x13312_y10752_w512_h512	W97727X5-x13312_y10752_w512_h512-img.tif	W97727X5-x13312_y10752_w512_h512-mask.tif	W97727X5-x13312_y10752_w512_h512-instancemask.tif	w512_h512	mouse	brain	HE	2024.6	Experimental data
W97727X5-x13824_y10752_w512_h512	W97727X5-x13824_y10752_w512_h512-img.tif	W97727X5-x13824_y10752_w512_h512-mask.tif	W97727X5-x13824_y10752_w512_h512-instancemask.tif	w512_h512	mouse	brain	HE	2024.6	Experimental data
W97727X5-x13824_y12288_w512_h512	W97727X5-x13824_y12288_w512_h512-img.tif	W97727X5-x13824_y12288_w512_h512-mask.tif	W97727X5-x13824_y12288_w512_h512-instancemask.tif	w512_h512	mouse	brain	HE	2024.6	Experimental data
W97727X5-x7680_y16896_w512_h512	W97727X5-x7680_y16896_w512_h512-img.tif	W97727X5-x7680_y16896_w512_h512-mask.tif	W97727X5-x7680_y16896_w512_h512-instancemask.tif	w512_h512	mouse	brain	HE	2024.6	Experimental data
W97727X5-x9216_y17408_w512_h512	W97727X5-x9216_y17408_w512_h512-img.tif	W97727X5-x9216_y17408_w512_h512-mask.tif	W97727X5-x9216_y17408_w512_h512-instancemask.tif	w512_h512	mouse	brain	HE	2024.6	Experimental data
W97727X5-x9728_y13824_w512_h512	W97727X5-x9728_y13824_w512_h512-img.tif	W97727X5-x9728_y13824_w512_h512-mask.tif	W97727X5-x9728_y13824_w512_h512-instancemask.tif	w512_h512	mouse	brain	HE	2024.6	Experimental data
W97727X5-x9728_y16896_w512_h512	W97727X5-x9728_y16896_w512_h512-img.tif	W97727X5-x9728_y16896_w512_h512-mask.tif	W97727X5-x9728_y16896_w512_h512-instancemask.tif	w512_h512	mouse	brain	HE	2024.6	Experimental data
W97727X6-x10240_y14848_w512_h512	W97727X6-x10240_y14848_w512_h512-img.tif	W97727X6-x10240_y14848_w512_h512-mask.tif	W97727X6-x10240_y14848_w512_h512-instancemask.tif	w512_h512	mouse	brain	HE	2024.6	Experimental data
W97727X6-x10240_y9216_w512_h512	W97727X6-x10240_y9216_w512_h512-img.tif	W97727X6-x10240_y9216_w512_h512-mask.tif	W97727X6-x10240_y9216_w512_h512-instancemask.tif	w512_h512	mouse	brain	HE	2024.6	Experimental data
W97727X6-x10752_y14848_w512_h512	W97727X6-x10752_y14848_w512_h512-img.tif	W97727X6-x10752_y14848_w512_h512-mask.tif	W97727X6-x10752_y14848_w512_h512-instancemask.tif	w512_h512	mouse	brain	HE	2024.6	Experimental data
W97727X6-x11264_y8704_w512_h512	W97727X6-x11264_y8704_w512_h512-img.tif	W97727X6-x11264_y8704_w512_h512-mask.tif	W97727X6-x11264_y8704_w512_h512-instancemask.tif	w512_h512	mouse	brain	HE	2024.6	Experimental data
W97727X7-x10240_y10240_w512_h512	W97727X7-x10240_y10240_w512_h512-img.tif	W97727X7-x10240_y10240_w512_h512-mask.tif	W97727X7-x10240_y10240_w512_h512-instancemask.tif	w512_h512	mouse	brain	HE	2024.6	Experimental data
W97727X7-x10240_y16384_w512_h512	W97727X7-x10240_y16384_w512_h512-img.tif	W97727X7-x10240_y16384_w512_h512-mask.tif	W97727X7-x10240_y16384_w512_h512-instancemask.tif	w512_h512	mouse	brain	HE	2024.6	Experimental data
W97727X7-x10752_y10240_w512_h512	W97727X7-x10752_y10240_w512_h512-img.tif	W97727X7-x10752_y10240_w512_h512-mask.tif	W97727X7-x10752_y10240_w512_h512-instancemask.tif	w512_h512	mouse	brain	HE	2024.6	Experimental data
W97727X7-x10752_y13312_w512_h512	W97727X7-x10752_y13312_w512_h512-img.tif	W97727X7-x10752_y13312_w512_h512-mask.tif	W97727X7-x10752_y13312_w512_h512-instancemask.tif	w512_h512	mouse	brain	HE	2024.6	Experimental data
W97727X7-x11776_y9216_w512_h512	W97727X7-x11776_y9216_w512_h512-img.tif	W97727X7-x11776_y9216_w512_h512-mask.tif	W97727X7-x11776_y9216_w512_h512-instancemask.tif	w512_h512	mouse	brain	HE	2024.6	Experimental data
W97727X7-x14848_y10240_w512_h512	W97727X7-x14848_y10240_w512_h512-img.tif	W97727X7-x14848_y10240_w512_h512-mask.tif	W97727X7-x14848_y10240_w512_h512-instancemask.tif	w512_h512	mouse	brain	HE	2024.6	Experimental data
W97727X7-x7680_y15872_w512_h512	W97727X7-x7680_y15872_w512_h512-img.tif	W97727X7-x7680_y15872_w512_h512-mask.tif	W97727X7-x7680_y15872_w512_h512-instancemask.tif	w512_h512	mouse	brain	HE	2024.6	Experimental data
W97727X7-x8192_y15872_w512_h512	W97727X7-x8192_y15872_w512_h512-img.tif	W97727X7-x8192_y15872_w512_h512-mask.tif	W97727X7-x8192_y15872_w512_h512-instancemask.tif	w512_h512	mouse	brain	HE	2024.6	Experimental data
W97727X7-x8192_y16384_w512_h512	W97727X7-x8192_y16384_w512_h512-img.tif	W97727X7-x8192_y16384_w512_h512-mask.tif	W97727X7-x8192_y16384_w512_h512-instancemask.tif	w512_h512	mouse	brain	HE	2024.6	Experimental data
W97727X8-x10240_y11776_w512_h512	W97727X8-x10240_y11776_w512_h512-img.tif	W97727X8-x10240_y11776_w512_h512-mask.tif	W97727X8-x10240_y11776_w512_h512-instancemask.tif	w512_h512	mouse	brain	HE	2024.6	Experimental data
W97727X8-x10240_y7168_w512_h512	W97727X8-x10240_y7168_w512_h512-img.tif	W97727X8-x10240_y7168_w512_h512-mask.tif	W97727X8-x10240_y7168_w512_h512-instancemask.tif	w512_h512	mouse	brain	HE	2024.6	Experimental data
W97727X8-x10752_y7168_w512_h512	W97727X8-x10752_y7168_w512_h512-img.tif	W97727X8-x10752_y7168_w512_h512-mask.tif	W97727X8-x10752_y7168_w512_h512-instancemask.tif	w512_h512	mouse	brain	HE	2024.6	Experimental data
W97727X8-x11264_y13312_w512_h512	W97727X8-x11264_y13312_w512_h512-img.tif	W97727X8-x11264_y13312_w512_h512-mask.tif	W97727X8-x11264_y13312_w512_h512-instancemask.tif	w512_h512	mouse	brain	HE	2024.6	Experimental data
W97727X8-x11264_y7168_w512_h512	W97727X8-x11264_y7168_w512_h512-img.tif	W97727X8-x11264_y7168_w512_h512-mask.tif	W97727X8-x11264_y7168_w512_h512-instancemask.tif	w512_h512	mouse	brain	HE	2024.6	Experimental data
W97727X8-x13824_y7680_w512_h512	W97727X8-x13824_y7680_w512_h512-img.tif	W97727X8-x13824_y7680_w512_h512-mask.tif	W97727X8-x13824_y7680_w512_h512-instancemask.tif	w512_h512	mouse	brain	HE	2024.6	Experimental data
W97727X8-x15360_y14848_w512_h512	W97727X8-x15360_y14848_w512_h512-img.tif	W97727X8-x15360_y14848_w512_h512-mask.tif	W97727X8-x15360_y14848_w512_h512-instancemask.tif	w512_h512	mouse	brain	HE	2024.6	Experimental data
W97727X8-x8704_y7680_w512_h512	W97727X8-x8704_y7680_w512_h512-img.tif	W97727X8-x8704_y7680_w512_h512-mask.tif	W97727X8-x8704_y7680_w512_h512-instancemask.tif	w512_h512	mouse	brain	HE	2024.6	Experimental data
W97727X8-x9728_y11776_w512_h512	W97727X8-x9728_y11776_w512_h512-img.tif	W97727X8-x9728_y11776_w512_h512-mask.tif	W97727X8-x9728_y11776_w512_h512-instancemask.tif	w512_h512	mouse	brain	HE	2024.6	Experimental data
W97728Y3-x10752_y19968_w512_h512	W97728Y3-x10752_y19968_w512_h512-img.tif	W97728Y3-x10752_y19968_w512_h512-mask.tif	W97728Y3-x10752_y19968_w512_h512-instancemask.tif	w512_h512	mouse	brain	HE	2024.6	Experimental data
W97728Y3-x7680_y19456_w512_h512	W97728Y3-x7680_y19456_w512_h512-img.tif	W97728Y3-x7680_y19456_w512_h512-mask.tif	W97728Y3-x7680_y19456_w512_h512-instancemask.tif	w512_h512	mouse	brain	HE	2024.6	Experimental data
W97728Y3-x9728_y9216_w512_h512	W97728Y3-x9728_y9216_w512_h512-img.tif	W97728Y3-x9728_y9216_w512_h512-mask.tif	W97728Y3-x9728_y9216_w512_h512-instancemask.tif	w512_h512	mouse	brain	HE	2024.6	Experimental data
W97933U4-x12411_y10500_w512_h512	W97933U4-x12411_y10500_w512_h512-img.tif	W97933U4-x12411_y10500_w512_h512-mask.tif	W97933U4-x12411_y10500_w512_h512-instancemask.tif	w512_h512	mouse	olfactory bulb	HE	2024.6	Experimental data
W97933U4-x14715_y12825_w512_h512	W97933U4-x14715_y12825_w512_h512-img.tif	W97933U4-x14715_y12825_w512_h512-mask.tif	W97933U4-x14715_y12825_w512_h512-instancemask.tif	w512_h512	mouse	olfactory bulb	HE	2024.6	Experimental data
W97937Z5-x15698_y14637_w512_h512	W97937Z5-x15698_y14637_w512_h512-img.tif	W97937Z5-x15698_y14637_w512_h512-mask.tif	W97937Z5-x15698_y14637_w512_h512-instancemask.tif	w512_h512	mouse	intestine	HE	2024.6	Experimental data
W97937Z5-x18915_y4265_w512_h512	W97937Z5-x18915_y4265_w512_h512-img.tif	W97937Z5-x18915_y4265_w512_h512-mask.tif	W97937Z5-x18915_y4265_w512_h512-instancemask.tif	w512_h512	mouse	intestine	HE	2024.6	Experimental data
W97937Z5-x8253_y18750_w512_h512	W97937Z5-x8253_y18750_w512_h512-img.tif	W97937Z5-x8253_y18750_w512_h512-mask.tif	W97937Z5-x8253_y18750_w512_h512-instancemask.tif	w512_h512	mouse	intestine	HE	2024.6	Experimental data
W97938W4-x11819_y11407_w512_h512	W97938W4-x11819_y11407_w512_h512-img.tif	W97938W4-x11819_y11407_w512_h512-mask.tif	W97938W4-x11819_y11407_w512_h512-instancemask.tif	w512_h512	mouse	intestine	HE	2024.6	Experimental data
W97938W4-x6380_y13137_w512_h512	W97938W4-x6380_y13137_w512_h512-img.tif	W97938W4-x6380_y13137_w512_h512-mask.tif	W97938W4-x6380_y13137_w512_h512-instancemask.tif	w512_h512	mouse	intestine	HE	2024.6	Experimental data
W97939U8-x12288_y10240_w512_h512	W97939U8-x12288_y10240_w512_h512-img.tif	W97939U8-x12288_y10240_w512_h512-mask.tif	W97939U8-x12288_y10240_w512_h512-instancemask.tif	w512_h512	mouse	brain	HE	2024.6	Experimental data
W97939U8-x2560_y10240_w512_h512	W97939U8-x2560_y10240_w512_h512-img.tif	W97939U8-x2560_y10240_w512_h512-mask.tif	W97939U8-x2560_y10240_w512_h512-instancemask.tif	w512_h512	mouse	brain	HE	2024.6	Experimental data
W97939U8-x2560_y10752_w512_h512	W97939U8-x2560_y10752_w512_h512-img.tif	W97939U8-x2560_y10752_w512_h512-mask.tif	W97939U8-x2560_y10752_w512_h512-instancemask.tif	w512_h512	mouse	brain	HE	2024.6	Experimental data
W97939U8-x2560_y12288_w512_h512	W97939U8-x2560_y12288_w512_h512-img.tif	W97939U8-x2560_y12288_w512_h512-mask.tif	W97939U8-x2560_y12288_w512_h512-instancemask.tif	w512_h512	mouse	brain	HE	2024.6	Experimental data
W97939U8-x8704_y13824_w512_h512	W97939U8-x8704_y13824_w512_h512-img.tif	W97939U8-x8704_y13824_w512_h512-mask.tif	W97939U8-x8704_y13824_w512_h512-instancemask.tif	w512_h512	mouse	brain	HE	2024.6	Experimental data
W97943W4-x11105_y14443_w512_h512	W97943W4-x11105_y14443_w512_h512-img.tif	W97943W4-x11105_y14443_w512_h512-mask.tif	W97943W4-x11105_y14443_w512_h512-instancemask.tif	w512_h512	mouse	olfactory bulb	HE	2024.6	Experimental data
W97943W4-x15488_y8778_w512_h512	W97943W4-x15488_y8778_w512_h512-img.tif	W97943W4-x15488_y8778_w512_h512-mask.tif	W97943W4-x15488_y8778_w512_h512-instancemask.tif	w512_h512	mouse	olfactory bulb	HE	2024.6	Experimental data
W97943W5-x10240_y16896_w512_h512	W97943W5-x10240_y16896_w512_h512-img.tif	W97943W5-x10240_y16896_w512_h512-mask.tif	W97943W5-x10240_y16896_w512_h512-instancemask.tif	w512_h512	mouse	olfactory bulb	HE	2024.6	Experimental data
W97943W5-x15360_y16384_w512_h512	W97943W5-x15360_y16384_w512_h512-img.tif	W97943W5-x15360_y16384_w512_h512-mask.tif	W97943W5-x15360_y16384_w512_h512-instancemask.tif	w512_h512	mouse	olfactory bulb	HE	2024.6	Experimental data
W97943W5-x16384_y15360_w512_h512	W97943W5-x16384_y15360_w512_h512-img.tif	W97943W5-x16384_y15360_w512_h512-mask.tif	W97943W5-x16384_y15360_w512_h512-instancemask.tif	w512_h512	mouse	olfactory bulb	HE	2024.6	Experimental data
W97943W5-x9216_y15872_w512_h512	W97943W5-x9216_y15872_w512_h512-img.tif	W97943W5-x9216_y15872_w512_h512-mask.tif	W97943W5-x9216_y15872_w512_h512-instancemask.tif	w512_h512	mouse	olfactory bulb	HE	2024.6	Experimental data
W97943W8-x14336_y11264_w512_h512	W97943W8-x14336_y11264_w512_h512-img.tif	W97943W8-x14336_y11264_w512_h512-mask.tif	W97943W8-x14336_y11264_w512_h512-instancemask.tif	w512_h512	mouse	olfactory bulb	HE	2024.6	Experimental data
W97943X3-x13824_y17408_w512_h512	W97943X3-x13824_y17408_w512_h512-img.tif	W97943X3-x13824_y17408_w512_h512-mask.tif	W97943X3-x13824_y17408_w512_h512-instancemask.tif	w512_h512	mouse	olfactory bulb	HE	2024.6	Experimental data
W97943X3-x16896_y18432_w512_h512	W97943X3-x16896_y18432_w512_h512-img.tif	W97943X3-x16896_y18432_w512_h512-mask.tif	W97943X3-x16896_y18432_w512_h512-instancemask.tif	w512_h512	mouse	olfactory bulb	HE	2024.6	Experimental data
W97943X3-x17920_y16896_w512_h512	W97943X3-x17920_y16896_w512_h512-img.tif	W97943X3-x17920_y16896_w512_h512-mask.tif	W97943X3-x17920_y16896_w512_h512-instancemask.tif	w512_h512	mouse	olfactory bulb	HE	2024.6	Experimental data
W97943X3-x17920_y17408_w512_h512	W97943X3-x17920_y17408_w512_h512-img.tif	W97943X3-x17920_y17408_w512_h512-mask.tif	W97943X3-x17920_y17408_w512_h512-instancemask.tif	w512_h512	mouse	olfactory bulb	HE	2024.6	Experimental data
X97466X7-x12184_y11681_w512_h512	X97466X7-x12184_y11681_w512_h512-img.tif	X97466X7-x12184_y11681_w512_h512-mask.tif	X97466X7-x12184_y11681_w512_h512-instancemask.tif	w512_h512	mouse	kidney	HE	2024.6	Experimental data
X97655Y7-x10240_y10752_w512_h512	X97655Y7-x10240_y10752_w512_h512-img.tif	X97655Y7-x10240_y10752_w512_h512-mask.tif	X97655Y7-x10240_y10752_w512_h512-instancemask.tif	w512_h512	mouse	brain	HE	2024.6	Experimental data
X97655Y7-x10752_y11264_w512_h512	X97655Y7-x10752_y11264_w512_h512-img.tif	X97655Y7-x10752_y11264_w512_h512-mask.tif	X97655Y7-x10752_y11264_w512_h512-instancemask.tif	w512_h512	mouse	brain	HE	2024.6	Experimental data
X97655Y7-x9216_y11264_w512_h512	X97655Y7-x9216_y11264_w512_h512-img.tif	X97655Y7-x9216_y11264_w512_h512-mask.tif	X97655Y7-x9216_y11264_w512_h512-instancemask.tif	w512_h512	mouse	brain	HE	2024.6	Experimental data
X97655Y7-x9728_y11776_w512_h512	X97655Y7-x9728_y11776_w512_h512-img.tif	X97655Y7-x9728_y11776_w512_h512-mask.tif	X97655Y7-x9728_y11776_w512_h512-instancemask.tif	w512_h512	mouse	brain	HE	2024.6	Experimental data
X97655Y7-x9728_y12288_w512_h512	X97655Y7-x9728_y12288_w512_h512-img.tif	X97655Y7-x9728_y12288_w512_h512-mask.tif	X97655Y7-x9728_y12288_w512_h512-instancemask.tif	w512_h512	mouse	brain	HE	2024.6	Experimental data
X97754Z3-x14630_y11298_w512_h512	X97754Z3-x14630_y11298_w512_h512-img.tif	X97754Z3-x14630_y11298_w512_h512-mask.tif	X97754Z3-x14630_y11298_w512_h512-instancemask.tif	w512_h512	mouse	brain	HE	2024.6	Experimental data
X97754Z3-x16882_y20326_w512_h512	X97754Z3-x16882_y20326_w512_h512-img.tif	X97754Z3-x16882_y20326_w512_h512-mask.tif	X97754Z3-x16882_y20326_w512_h512-instancemask.tif	w512_h512	mouse	brain	HE	2024.6	Experimental data
X97754Z3-x16918_y20842_w512_h512	X97754Z3-x16918_y20842_w512_h512-img.tif	X97754Z3-x16918_y20842_w512_h512-mask.tif	X97754Z3-x16918_y20842_w512_h512-instancemask.tif	w512_h512	mouse	brain	HE	2024.6	Experimental data
X97754Z3-x17024_y19696_w512_h512	X97754Z3-x17024_y19696_w512_h512-img.tif	X97754Z3-x17024_y19696_w512_h512-mask.tif	X97754Z3-x17024_y19696_w512_h512-instancemask.tif	w512_h512	mouse	brain	HE	2024.6	Experimental data
X97754Z6-x10240_y7168_w512_h512	X97754Z6-x10240_y7168_w512_h512-img.tif	X97754Z6-x10240_y7168_w512_h512-mask.tif	X97754Z6-x10240_y7168_w512_h512-instancemask.tif	w512_h512	mouse	brain	HE	2024.6	Experimental data
X97754Z6-x10752_y7168_w512_h512	X97754Z6-x10752_y7168_w512_h512-img.tif	X97754Z6-x10752_y7168_w512_h512-mask.tif	X97754Z6-x10752_y7168_w512_h512-instancemask.tif	w512_h512	mouse	brain	HE	2024.6	Experimental data
X97754Z6-x11264_y6656_w512_h512	X97754Z6-x11264_y6656_w512_h512-img.tif	X97754Z6-x11264_y6656_w512_h512-mask.tif	X97754Z6-x11264_y6656_w512_h512-instancemask.tif	w512_h512	mouse	brain	HE	2024.6	Experimental data
X97754Z6-x12288_y10752_w512_h512	X97754Z6-x12288_y10752_w512_h512-img.tif	X97754Z6-x12288_y10752_w512_h512-mask.tif	X97754Z6-x12288_y10752_w512_h512-instancemask.tif	w512_h512	mouse	brain	HE	2024.6	Experimental data
X97754Z6-x12288_y11264_w512_h512	X97754Z6-x12288_y11264_w512_h512-img.tif	X97754Z6-x12288_y11264_w512_h512-mask.tif	X97754Z6-x12288_y11264_w512_h512-instancemask.tif	w512_h512	mouse	brain	HE	2024.6	Experimental data
X97754Z6-x12800_y11264_w512_h512	X97754Z6-x12800_y11264_w512_h512-img.tif	X97754Z6-x12800_y11264_w512_h512-mask.tif	X97754Z6-x12800_y11264_w512_h512-instancemask.tif	w512_h512	mouse	brain	HE	2024.6	Experimental data
X97754Z6-x12800_y11776_w512_h512	X97754Z6-x12800_y11776_w512_h512-img.tif	X97754Z6-x12800_y11776_w512_h512-mask.tif	X97754Z6-x12800_y11776_w512_h512-instancemask.tif	w512_h512	mouse	brain	HE	2024.6	Experimental data
X97754Z6-x13312_y11264_w512_h512	X97754Z6-x13312_y11264_w512_h512-img.tif	X97754Z6-x13312_y11264_w512_h512-mask.tif	X97754Z6-x13312_y11264_w512_h512-instancemask.tif	w512_h512	mouse	brain	HE	2024.6	Experimental data
X97754Z6-x13312_y11776_w512_h512	X97754Z6-x13312_y11776_w512_h512-img.tif	X97754Z6-x13312_y11776_w512_h512-mask.tif	X97754Z6-x13312_y11776_w512_h512-instancemask.tif	w512_h512	mouse	brain	HE	2024.6	Experimental data
X97754Z6-x13312_y6144_w512_h512	X97754Z6-x13312_y6144_w512_h512-img.tif	X97754Z6-x13312_y6144_w512_h512-mask.tif	X97754Z6-x13312_y6144_w512_h512-instancemask.tif	w512_h512	mouse	brain	HE	2024.6	Experimental data
X97754Z6-x13824_y12800_w512_h512	X97754Z6-x13824_y12800_w512_h512-img.tif	X97754Z6-x13824_y12800_w512_h512-mask.tif	X97754Z6-x13824_y12800_w512_h512-instancemask.tif	w512_h512	mouse	brain	HE	2024.6	Experimental data
X97754Z6-x13824_y13312_w512_h512	X97754Z6-x13824_y13312_w512_h512-img.tif	X97754Z6-x13824_y13312_w512_h512-mask.tif	X97754Z6-x13824_y13312_w512_h512-instancemask.tif	w512_h512	mouse	brain	HE	2024.6	Experimental data
X97754Z6-x17408_y10240_w512_h512	X97754Z6-x17408_y10240_w512_h512-img.tif	X97754Z6-x17408_y10240_w512_h512-mask.tif	X97754Z6-x17408_y10240_w512_h512-instancemask.tif	w512_h512	mouse	brain	HE	2024.6	Experimental data
X97754Z6-x17920_y11776_w512_h512	X97754Z6-x17920_y11776_w512_h512-img.tif	X97754Z6-x17920_y11776_w512_h512-mask.tif	X97754Z6-x17920_y11776_w512_h512-instancemask.tif	w512_h512	mouse	brain	HE	2024.6	Experimental data
X97754Z6-x19968_y6656_w512_h512	X97754Z6-x19968_y6656_w512_h512-img.tif	X97754Z6-x19968_y6656_w512_h512-mask.tif	X97754Z6-x19968_y6656_w512_h512-instancemask.tif	w512_h512	mouse	brain	HE	2024.6	Experimental data
X97754Z7-x10752_y8192_w512_h512	X97754Z7-x10752_y8192_w512_h512-img.tif	X97754Z7-x10752_y8192_w512_h512-mask.tif	X97754Z7-x10752_y8192_w512_h512-instancemask.tif	w512_h512	mouse	brain	HE	2024.6	Experimental data
X97754Z7-x11264_y8192_w512_h512	X97754Z7-x11264_y8192_w512_h512-img.tif	X97754Z7-x11264_y8192_w512_h512-mask.tif	X97754Z7-x11264_y8192_w512_h512-instancemask.tif	w512_h512	mouse	brain	HE	2024.6	Experimental data
X97754Z7-x12288_y11776_w512_h512	X97754Z7-x12288_y11776_w512_h512-img.tif	X97754Z7-x12288_y11776_w512_h512-mask.tif	X97754Z7-x12288_y11776_w512_h512-instancemask.tif	w512_h512	mouse	brain	HE	2024.6	Experimental data
X97754Z7-x12800_y12288_w512_h512	X97754Z7-x12800_y12288_w512_h512-img.tif	X97754Z7-x12800_y12288_w512_h512-mask.tif	X97754Z7-x12800_y12288_w512_h512-instancemask.tif	w512_h512	mouse	brain	HE	2024.6	Experimental data
X97754Z7-x12800_y12800_w512_h512	X97754Z7-x12800_y12800_w512_h512-img.tif	X97754Z7-x12800_y12800_w512_h512-mask.tif	X97754Z7-x12800_y12800_w512_h512-instancemask.tif	w512_h512	mouse	brain	HE	2024.6	Experimental data
X97754Z7-x13312_y12288_w512_h512	X97754Z7-x13312_y12288_w512_h512-img.tif	X97754Z7-x13312_y12288_w512_h512-mask.tif	X97754Z7-x13312_y12288_w512_h512-instancemask.tif	w512_h512	mouse	brain	HE	2024.6	Experimental data
X97754Z7-x13312_y12800_w512_h512	X97754Z7-x13312_y12800_w512_h512-img.tif	X97754Z7-x13312_y12800_w512_h512-mask.tif	X97754Z7-x13312_y12800_w512_h512-instancemask.tif	w512_h512	mouse	brain	HE	2024.6	Experimental data
X97754Z7-x13312_y7168_w512_h512	X97754Z7-x13312_y7168_w512_h512-img.tif	X97754Z7-x13312_y7168_w512_h512-mask.tif	X97754Z7-x13312_y7168_w512_h512-instancemask.tif	w512_h512	mouse	brain	HE	2024.6	Experimental data
X97754Z7-x13824_y12800_w512_h512	X97754Z7-x13824_y12800_w512_h512-img.tif	X97754Z7-x13824_y12800_w512_h512-mask.tif	X97754Z7-x13824_y12800_w512_h512-instancemask.tif	w512_h512	mouse	brain	HE	2024.6	Experimental data
X97754Z7-x13824_y13312_w512_h512	X97754Z7-x13824_y13312_w512_h512-img.tif	X97754Z7-x13824_y13312_w512_h512-mask.tif	X97754Z7-x13824_y13312_w512_h512-instancemask.tif	w512_h512	mouse	brain	HE	2024.6	Experimental data
X97754Z7-x13824_y7168_w512_h512	X97754Z7-x13824_y7168_w512_h512-img.tif	X97754Z7-x13824_y7168_w512_h512-mask.tif	X97754Z7-x13824_y7168_w512_h512-instancemask.tif	w512_h512	mouse	brain	HE	2024.6	Experimental data
X97754Z7-x14336_y14336_w512_h512	X97754Z7-x14336_y14336_w512_h512-img.tif	X97754Z7-x14336_y14336_w512_h512-mask.tif	X97754Z7-x14336_y14336_w512_h512-instancemask.tif	w512_h512	mouse	brain	HE	2024.6	Experimental data
X97754Z7-x14336_y7168_w512_h512	X97754Z7-x14336_y7168_w512_h512-img.tif	X97754Z7-x14336_y7168_w512_h512-mask.tif	X97754Z7-x14336_y7168_w512_h512-instancemask.tif	w512_h512	mouse	brain	HE	2024.6	Experimental data
X97754Z7-x15872_y13312_w512_h512	X97754Z7-x15872_y13312_w512_h512-img.tif	X97754Z7-x15872_y13312_w512_h512-mask.tif	X97754Z7-x15872_y13312_w512_h512-instancemask.tif	w512_h512	mouse	brain	HE	2024.6	Experimental data
X97754Z7-x17920_y11264_w512_h512	X97754Z7-x17920_y11264_w512_h512-img.tif	X97754Z7-x17920_y11264_w512_h512-mask.tif	X97754Z7-x17920_y11264_w512_h512-instancemask.tif	w512_h512	mouse	brain	HE	2024.6	Experimental data
X97754Z7-x17920_y12800_w512_h512	X97754Z7-x17920_y12800_w512_h512-img.tif	X97754Z7-x17920_y12800_w512_h512-mask.tif	X97754Z7-x17920_y12800_w512_h512-instancemask.tif	w512_h512	mouse	brain	HE	2024.6	Experimental data
X97754Z7-x17920_y7168_w512_h512	X97754Z7-x17920_y7168_w512_h512-img.tif	X97754Z7-x17920_y7168_w512_h512-mask.tif	X97754Z7-x17920_y7168_w512_h512-instancemask.tif	w512_h512	mouse	brain	HE	2024.6	Experimental data
X97754Z7-x19968_y11776_w512_h512	X97754Z7-x19968_y11776_w512_h512-img.tif	X97754Z7-x19968_y11776_w512_h512-mask.tif	X97754Z7-x19968_y11776_w512_h512-instancemask.tif	w512_h512	mouse	brain	HE	2024.6	Experimental data
X97754Z7-x20480_y11264_w512_h512	X97754Z7-x20480_y11264_w512_h512-img.tif	X97754Z7-x20480_y11264_w512_h512-mask.tif	X97754Z7-x20480_y11264_w512_h512-instancemask.tif	w512_h512	mouse	brain	HE	2024.6	Experimental data
X97754Z8-x10752_y8704_w512_h512	X97754Z8-x10752_y8704_w512_h512-img.tif	X97754Z8-x10752_y8704_w512_h512-mask.tif	X97754Z8-x10752_y8704_w512_h512-instancemask.tif	w512_h512	mouse	brain	HE	2024.6	Experimental data
X97754Z8-x10752_y9216_w512_h512	X97754Z8-x10752_y9216_w512_h512-img.tif	X97754Z8-x10752_y9216_w512_h512-mask.tif	X97754Z8-x10752_y9216_w512_h512-instancemask.tif	w512_h512	mouse	brain	HE	2024.6	Experimental data
X97754Z8-x11264_y9216_w512_h512	X97754Z8-x11264_y9216_w512_h512-img.tif	X97754Z8-x11264_y9216_w512_h512-mask.tif	X97754Z8-x11264_y9216_w512_h512-instancemask.tif	w512_h512	mouse	brain	HE	2024.6	Experimental data
X97754Z8-x11264_y9728_w512_h512	X97754Z8-x11264_y9728_w512_h512-img.tif	X97754Z8-x11264_y9728_w512_h512-mask.tif	X97754Z8-x11264_y9728_w512_h512-instancemask.tif	w512_h512	mouse	brain	HE	2024.6	Experimental data
X97754Z8-x11776_y9216_w512_h512	X97754Z8-x11776_y9216_w512_h512-img.tif	X97754Z8-x11776_y9216_w512_h512-mask.tif	X97754Z8-x11776_y9216_w512_h512-instancemask.tif	w512_h512	mouse	brain	HE	2024.6	Experimental data
X97754Z8-x12288_y10752_w512_h512	X97754Z8-x12288_y10752_w512_h512-img.tif	X97754Z8-x12288_y10752_w512_h512-mask.tif	X97754Z8-x12288_y10752_w512_h512-instancemask.tif	w512_h512	mouse	brain	HE	2024.6	Experimental data
X97754Z8-x12288_y11264_w512_h512	X97754Z8-x12288_y11264_w512_h512-img.tif	X97754Z8-x12288_y11264_w512_h512-mask.tif	X97754Z8-x12288_y11264_w512_h512-instancemask.tif	w512_h512	mouse	brain	HE	2024.6	Experimental data
X97754Z8-x15872_y8192_w512_h512	X97754Z8-x15872_y8192_w512_h512-img.tif	X97754Z8-x15872_y8192_w512_h512-mask.tif	X97754Z8-x15872_y8192_w512_h512-instancemask.tif	w512_h512	mouse	brain	HE	2024.6	Experimental data
X97754Z8-x15872_y9728_w512_h512	X97754Z8-x15872_y9728_w512_h512-img.tif	X97754Z8-x15872_y9728_w512_h512-mask.tif	X97754Z8-x15872_y9728_w512_h512-instancemask.tif	w512_h512	mouse	brain	HE	2024.6	Experimental data
X97754Z8-x17920_y8704_w512_h512	X97754Z8-x17920_y8704_w512_h512-img.tif	X97754Z8-x17920_y8704_w512_h512-mask.tif	X97754Z8-x17920_y8704_w512_h512-instancemask.tif	w512_h512	mouse	brain	HE	2024.6	Experimental data
X97754Z8-x8704_y5120_w512_h512	X97754Z8-x8704_y5120_w512_h512-img.tif	X97754Z8-x8704_y5120_w512_h512-mask.tif	X97754Z8-x8704_y5120_w512_h512-instancemask.tif	w512_h512	mouse	brain	HE	2024.6	Experimental data
X97754Z8-x9728_y4608_w512_h512	X97754Z8-x9728_y4608_w512_h512-img.tif	X97754Z8-x9728_y4608_w512_h512-mask.tif	X97754Z8-x9728_y4608_w512_h512-instancemask.tif	w512_h512	mouse	brain	HE	2024.6	Experimental data
X97873Y6-x20992_y13312_w512_h512	X97873Y6-x20992_y13312_w512_h512-img.tif	X97873Y6-x20992_y13312_w512_h512-mask.tif	X97873Y6-x20992_y13312_w512_h512-instancemask.tif	w512_h512	mouse	brain	HE	2024.6	Experimental data
X97873Y7-x10893_y9597_w512_h512	X97873Y7-x10893_y9597_w512_h512-img.tif	X97873Y7-x10893_y9597_w512_h512-mask.tif	X97873Y7-x10893_y9597_w512_h512-instancemask.tif	w512_h512	mouse	brain	HE	2024.6	Experimental data
X97873Y7-x13989_y20475_w512_h512	X97873Y7-x13989_y20475_w512_h512-img.tif	X97873Y7-x13989_y20475_w512_h512-mask.tif	X97873Y7-x13989_y20475_w512_h512-instancemask.tif	w512_h512	mouse	brain	HE	2024.6	Experimental data
X97873Y7-x16891_y11467_w512_h512	X97873Y7-x16891_y11467_w512_h512-img.tif	X97873Y7-x16891_y11467_w512_h512-mask.tif	X97873Y7-x16891_y11467_w512_h512-instancemask.tif	w512_h512	mouse	brain	HE	2024.6	Experimental data
X97873Y7-x5922_y15623_w512_h512	X97873Y7-x5922_y15623_w512_h512-img.tif	X97873Y7-x5922_y15623_w512_h512-mask.tif	X97873Y7-x5922_y15623_w512_h512-instancemask.tif	w512_h512	mouse	brain	HE	2024.6	Experimental data
Y98979X7-x14767_y17375_w512_h512	Y98979X7-x14767_y17375_w512_h512-img.tif	Y98979X7-x14767_y17375_w512_h512-mask.tif	Y98979X7-x14767_y17375_w512_h512-instancemask.tif	w512_h512	mouse	stomach	HE	2024.6	Experimental data
Y98979X7-x15054_y15838_w512_h512	Y98979X7-x15054_y15838_w512_h512-img.tif	Y98979X7-x15054_y15838_w512_h512-mask.tif	Y98979X7-x15054_y15838_w512_h512-instancemask.tif	w512_h512	mouse	stomach	HE	2024.6	Experimental data
Y98979X7-x17141_y12304_w512_h512	Y98979X7-x17141_y12304_w512_h512-img.tif	Y98979X7-x17141_y12304_w512_h512-mask.tif	Y98979X7-x17141_y12304_w512_h512-instancemask.tif	w512_h512	mouse	stomach	HE	2024.6	Experimental data
Y98979X7-x9111_y14934_w512_h512	Y98979X7-x9111_y14934_w512_h512-img.tif	Y98979X7-x9111_y14934_w512_h512-mask.tif	Y98979X7-x9111_y14934_w512_h512-instancemask.tif	w512_h512	mouse	stomach	HE	2024.6	Experimental data
Z97814W7-x15872_y15360_w512_h512	Z97814W7-x15872_y15360_w512_h512-img.tif	Z97814W7-x15872_y15360_w512_h512-mask.tif	Z97814W7-x15872_y15360_w512_h512-instancemask.tif	w512_h512	mouse	brain	HE	2024.6	Experimental data
Z97814W7-x8192_y13312_w512_h512	Z97814W7-x8192_y13312_w512_h512-img.tif	Z97814W7-x8192_y13312_w512_h512-mask.tif	Z97814W7-x8192_y13312_w512_h512-instancemask.tif	w512_h512	mouse	brain	HE	2024.6	Experimental data
Z97814W8-x11264_y7168_w512_h512	Z97814W8-x11264_y7168_w512_h512-img.tif	Z97814W8-x11264_y7168_w512_h512-mask.tif	Z97814W8-x11264_y7168_w512_h512-instancemask.tif	w512_h512	mouse	brain	HE	2024.6	Experimental data
Z97814W8-x13824_y8192_w512_h512	Z97814W8-x13824_y8192_w512_h512-img.tif	Z97814W8-x13824_y8192_w512_h512-mask.tif	Z97814W8-x13824_y8192_w512_h512-instancemask.tif	w512_h512	mouse	brain	HE	2024.6	Experimental data
Z97814W8-x13824_y8704_w512_h512	Z97814W8-x13824_y8704_w512_h512-img.tif	Z97814W8-x13824_y8704_w512_h512-mask.tif	Z97814W8-x13824_y8704_w512_h512-instancemask.tif	w512_h512	mouse	brain	HE	2024.6	Experimental data
Z97814W8-x14336_y12288_w512_h512	Z97814W8-x14336_y12288_w512_h512-img.tif	Z97814W8-x14336_y12288_w512_h512-mask.tif	Z97814W8-x14336_y12288_w512_h512-instancemask.tif	w512_h512	mouse	brain	HE	2024.6	Experimental data
Z97814W8-x14848_y10240_w512_h512	Z97814W8-x14848_y10240_w512_h512-img.tif	Z97814W8-x14848_y10240_w512_h512-mask.tif	Z97814W8-x14848_y10240_w512_h512-instancemask.tif	w512_h512	mouse	brain	HE	2024.6	Experimental data
Z97814W8-x15360_y10240_w512_h512	Z97814W8-x15360_y10240_w512_h512-img.tif	Z97814W8-x15360_y10240_w512_h512-mask.tif	Z97814W8-x15360_y10240_w512_h512-instancemask.tif	w512_h512	mouse	brain	HE	2024.6	Experimental data
Z97814W8-x16896_y11264_w512_h512	Z97814W8-x16896_y11264_w512_h512-img.tif	Z97814W8-x16896_y11264_w512_h512-mask.tif	Z97814W8-x16896_y11264_w512_h512-instancemask.tif	w512_h512	mouse	brain	HE	2024.6	Experimental data
Z97814W8-x16896_y11776_w512_h512	Z97814W8-x16896_y11776_w512_h512-img.tif	Z97814W8-x16896_y11776_w512_h512-mask.tif	Z97814W8-x16896_y11776_w512_h512-instancemask.tif	w512_h512	mouse	brain	HE	2024.6	Experimental data
Z97814W8-x8192_y10240_w512_h512	Z97814W8-x8192_y10240_w512_h512-img.tif	Z97814W8-x8192_y10240_w512_h512-mask.tif	Z97814W8-x8192_y10240_w512_h512-instancemask.tif	w512_h512	mouse	brain	HE	2024.6	Experimental data
Z97814W8-x8192_y10752_w512_h512	Z97814W8-x8192_y10752_w512_h512-img.tif	Z97814W8-x8192_y10752_w512_h512-mask.tif	Z97814W8-x8192_y10752_w512_h512-instancemask.tif	w512_h512	mouse	brain	HE	2024.6	Experimental data
Z97814W8-x8192_y12800_w512_h512	Z97814W8-x8192_y12800_w512_h512-img.tif	Z97814W8-x8192_y12800_w512_h512-mask.tif	Z97814W8-x8192_y12800_w512_h512-instancemask.tif	w512_h512	mouse	brain	HE	2024.6	Experimental data
Z97814W8-x8704_y10240_w512_h512	Z97814W8-x8704_y10240_w512_h512-img.tif	Z97814W8-x8704_y10240_w512_h512-mask.tif	Z97814W8-x8704_y10240_w512_h512-instancemask.tif	w512_h512	mouse	brain	HE	2024.6	Experimental data
Z97814W8-x8704_y9728_w512_h512	Z97814W8-x8704_y9728_w512_h512-img.tif	Z97814W8-x8704_y9728_w512_h512-mask.tif	Z97814W8-x8704_y9728_w512_h512-instancemask.tif	w512_h512	mouse	brain	HE	2024.6	Experimental data
Z97814W8-x9216_y9728_w512_h512	Z97814W8-x9216_y9728_w512_h512-img.tif	Z97814W8-x9216_y9728_w512_h512-mask.tif	Z97814W8-x9216_y9728_w512_h512-instancemask.tif	w512_h512	mouse	brain	HE	2024.6	Experimental data
Z97814W8-x9728_y7168_w512_h512	Z97814W8-x9728_y7168_w512_h512-img.tif	Z97814W8-x9728_y7168_w512_h512-mask.tif	Z97814W8-x9728_y7168_w512_h512-instancemask.tif	w512_h512	mouse	brain	HE	2024.6	Experimental data
Z97814X7-x10240_y6656_w512_h512	Z97814X7-x10240_y6656_w512_h512-img.tif	Z97814X7-x10240_y6656_w512_h512-mask.tif	Z97814X7-x10240_y6656_w512_h512-instancemask.tif	w512_h512	mouse	brain	HE	2024.6	Experimental data
Z97814X7-x11264_y15872_w512_h512	Z97814X7-x11264_y15872_w512_h512-img.tif	Z97814X7-x11264_y15872_w512_h512-mask.tif	Z97814X7-x11264_y15872_w512_h512-instancemask.tif	w512_h512	mouse	brain	HE	2024.6	Experimental data
Z97814X7-x11776_y15872_w512_h512	Z97814X7-x11776_y15872_w512_h512-img.tif	Z97814X7-x11776_y15872_w512_h512-mask.tif	Z97814X7-x11776_y15872_w512_h512-instancemask.tif	w512_h512	mouse	brain	HE	2024.6	Experimental data
Z97814X7-x13824_y15360_w512_h512	Z97814X7-x13824_y15360_w512_h512-img.tif	Z97814X7-x13824_y15360_w512_h512-mask.tif	Z97814X7-x13824_y15360_w512_h512-instancemask.tif	w512_h512	mouse	brain	HE	2024.6	Experimental data
Z97814X7-x15360_y14848_w512_h512	Z97814X7-x15360_y14848_w512_h512-img.tif	Z97814X7-x15360_y14848_w512_h512-mask.tif	Z97814X7-x15360_y14848_w512_h512-instancemask.tif	w512_h512	mouse	brain	HE	2024.6	Experimental data
Z97814X7-x16896_y15872_w512_h512	Z97814X7-x16896_y15872_w512_h512-img.tif	Z97814X7-x16896_y15872_w512_h512-mask.tif	Z97814X7-x16896_y15872_w512_h512-instancemask.tif	w512_h512	mouse	brain	HE	2024.6	Experimental data
Z97814X7-x17408_y15872_w512_h512	Z97814X7-x17408_y15872_w512_h512-img.tif	Z97814X7-x17408_y15872_w512_h512-mask.tif	Z97814X7-x17408_y15872_w512_h512-instancemask.tif	w512_h512	mouse	brain	HE	2024.6	Experimental data
Z97814X7-x17920_y12800_w512_h512	Z97814X7-x17920_y12800_w512_h512-img.tif	Z97814X7-x17920_y12800_w512_h512-mask.tif	Z97814X7-x17920_y12800_w512_h512-instancemask.tif	w512_h512	mouse	brain	HE	2024.6	Experimental data
Z97814X7-x17920_y14848_w512_h512	Z97814X7-x17920_y14848_w512_h512-img.tif	Z97814X7-x17920_y14848_w512_h512-mask.tif	Z97814X7-x17920_y14848_w512_h512-instancemask.tif	w512_h512	mouse	brain	HE	2024.6	Experimental data
Z97814X7-x17920_y16384_w512_h512	Z97814X7-x17920_y16384_w512_h512-img.tif	Z97814X7-x17920_y16384_w512_h512-mask.tif	Z97814X7-x17920_y16384_w512_h512-instancemask.tif	w512_h512	mouse	brain	HE	2024.6	Experimental data
Z97814X7-x18432_y13824_w512_h512	Z97814X7-x18432_y13824_w512_h512-img.tif	Z97814X7-x18432_y13824_w512_h512-mask.tif	Z97814X7-x18432_y13824_w512_h512-instancemask.tif	w512_h512	mouse	brain	HE	2024.6	Experimental data
Z97814X7-x8192_y8192_w512_h512	Z97814X7-x8192_y8192_w512_h512-img.tif	Z97814X7-x8192_y8192_w512_h512-mask.tif	Z97814X7-x8192_y8192_w512_h512-instancemask.tif	w512_h512	mouse	brain	HE	2024.6	Experimental data
Z97814X7-x8192_y8704_w512_h512	Z97814X7-x8192_y8704_w512_h512-img.tif	Z97814X7-x8192_y8704_w512_h512-mask.tif	Z97814X7-x8192_y8704_w512_h512-instancemask.tif	w512_h512	mouse	brain	HE	2024.6	Experimental data
Z97814X7-x8704_y7680_w512_h512	Z97814X7-x8704_y7680_w512_h512-img.tif	Z97814X7-x8704_y7680_w512_h512-mask.tif	Z97814X7-x8704_y7680_w512_h512-instancemask.tif	w512_h512	mouse	brain	HE	2024.6	Experimental data
Z97814X7-x9216_y7168_w512_h512	Z97814X7-x9216_y7168_w512_h512-img.tif	Z97814X7-x9216_y7168_w512_h512-mask.tif	Z97814X7-x9216_y7168_w512_h512-instancemask.tif	w512_h512	mouse	brain	HE	2024.6	Experimental data
Z97814Y3-x10240_y19456_w512_h512	Z97814Y3-x10240_y19456_w512_h512-img.tif	Z97814Y3-x10240_y19456_w512_h512-mask.tif	Z97814Y3-x10240_y19456_w512_h512-instancemask.tif	w512_h512	mouse	brain	HE	2024.6	Experimental data
Z97814Y3-x10240_y20992_w512_h512	Z97814Y3-x10240_y20992_w512_h512-img.tif	Z97814Y3-x10240_y20992_w512_h512-mask.tif	Z97814Y3-x10240_y20992_w512_h512-instancemask.tif	w512_h512	mouse	brain	HE	2024.6	Experimental data
Z97814Y3-x10752_y20992_w512_h512	Z97814Y3-x10752_y20992_w512_h512-img.tif	Z97814Y3-x10752_y20992_w512_h512-mask.tif	Z97814Y3-x10752_y20992_w512_h512-instancemask.tif	w512_h512	mouse	brain	HE	2024.6	Experimental data
Z97814Y3-x11776_y18432_w512_h512	Z97814Y3-x11776_y18432_w512_h512-img.tif	Z97814Y3-x11776_y18432_w512_h512-mask.tif	Z97814Y3-x11776_y18432_w512_h512-instancemask.tif	w512_h512	mouse	brain	HE	2024.6	Experimental data
Z97814Y3-x11776_y21504_w512_h512	Z97814Y3-x11776_y21504_w512_h512-img.tif	Z97814Y3-x11776_y21504_w512_h512-mask.tif	Z97814Y3-x11776_y21504_w512_h512-instancemask.tif	w512_h512	mouse	brain	HE	2024.6	Experimental data
Z97814Y3-x12288_y17920_w512_h512	Z97814Y3-x12288_y17920_w512_h512-img.tif	Z97814Y3-x12288_y17920_w512_h512-mask.tif	Z97814Y3-x12288_y17920_w512_h512-instancemask.tif	w512_h512	mouse	brain	HE	2024.6	Experimental data
Z97814Y3-x12288_y21504_w512_h512	Z97814Y3-x12288_y21504_w512_h512-img.tif	Z97814Y3-x12288_y21504_w512_h512-mask.tif	Z97814Y3-x12288_y21504_w512_h512-instancemask.tif	w512_h512	mouse	brain	HE	2024.6	Experimental data
Z97814Y3-x12800_y10752_w512_h512	Z97814Y3-x12800_y10752_w512_h512-img.tif	Z97814Y3-x12800_y10752_w512_h512-mask.tif	Z97814Y3-x12800_y10752_w512_h512-instancemask.tif	w512_h512	mouse	brain	HE	2024.6	Experimental data
Z97814Y3-x12800_y22016_w512_h512	Z97814Y3-x12800_y22016_w512_h512-img.tif	Z97814Y3-x12800_y22016_w512_h512-mask.tif	Z97814Y3-x12800_y22016_w512_h512-instancemask.tif	w512_h512	mouse	brain	HE	2024.6	Experimental data
Z97814Y3-x13312_y16896_w512_h512	Z97814Y3-x13312_y16896_w512_h512-img.tif	Z97814Y3-x13312_y16896_w512_h512-mask.tif	Z97814Y3-x13312_y16896_w512_h512-instancemask.tif	w512_h512	mouse	brain	HE	2024.6	Experimental data
Z97814Y3-x13312_y21504_w512_h512	Z97814Y3-x13312_y21504_w512_h512-img.tif	Z97814Y3-x13312_y21504_w512_h512-mask.tif	Z97814Y3-x13312_y21504_w512_h512-instancemask.tif	w512_h512	mouse	brain	HE	2024.6	Experimental data
Z97814Y3-x13824_y16384_w512_h512	Z97814Y3-x13824_y16384_w512_h512-img.tif	Z97814Y3-x13824_y16384_w512_h512-mask.tif	Z97814Y3-x13824_y16384_w512_h512-instancemask.tif	w512_h512	mouse	brain	HE	2024.6	Experimental data
Z97814Y3-x14336_y10752_w512_h512	Z97814Y3-x14336_y10752_w512_h512-img.tif	Z97814Y3-x14336_y10752_w512_h512-mask.tif	Z97814Y3-x14336_y10752_w512_h512-instancemask.tif	w512_h512	mouse	brain	HE	2024.6	Experimental data
Z97814Y3-x16896_y15360_w512_h512	Z97814Y3-x16896_y15360_w512_h512-img.tif	Z97814Y3-x16896_y15360_w512_h512-mask.tif	Z97814Y3-x16896_y15360_w512_h512-instancemask.tif	w512_h512	mouse	brain	HE	2024.6	Experimental data
Z97814Y3-x18432_y16896_w512_h512	Z97814Y3-x18432_y16896_w512_h512-img.tif	Z97814Y3-x18432_y16896_w512_h512-mask.tif	Z97814Y3-x18432_y16896_w512_h512-instancemask.tif	w512_h512	mouse	brain	HE	2024.6	Experimental data
Z97814Y3-x21504_y15360_w512_h512	Z97814Y3-x21504_y15360_w512_h512-img.tif	Z97814Y3-x21504_y15360_w512_h512-mask.tif	Z97814Y3-x21504_y15360_w512_h512-instancemask.tif	w512_h512	mouse	brain	HE	2024.6	Experimental data
Z97814Y5-x12288_y17920_w512_h512	Z97814Y5-x12288_y17920_w512_h512-img.tif	Z97814Y5-x12288_y17920_w512_h512-mask.tif	Z97814Y5-x12288_y17920_w512_h512-instancemask.tif	w512_h512	mouse	brain	HE	2024.6	Experimental data
Z97814Y5-x12800_y18432_w512_h512	Z97814Y5-x12800_y18432_w512_h512-img.tif	Z97814Y5-x12800_y18432_w512_h512-mask.tif	Z97814Y5-x12800_y18432_w512_h512-instancemask.tif	w512_h512	mouse	brain	HE	2024.6	Experimental data
Z97814Y5-x14336_y18944_w512_h512	Z97814Y5-x14336_y18944_w512_h512-img.tif	Z97814Y5-x14336_y18944_w512_h512-mask.tif	Z97814Y5-x14336_y18944_w512_h512-instancemask.tif	w512_h512	mouse	brain	HE	2024.6	Experimental data
Z97814Y5-x15360_y16896_w512_h512	Z97814Y5-x15360_y16896_w512_h512-img.tif	Z97814Y5-x15360_y16896_w512_h512-mask.tif	Z97814Y5-x15360_y16896_w512_h512-instancemask.tif	w512_h512	mouse	brain	HE	2024.6	Experimental data
Z97814Y5-x15360_y18432_w512_h512	Z97814Y5-x15360_y18432_w512_h512-img.tif	Z97814Y5-x15360_y18432_w512_h512-mask.tif	Z97814Y5-x15360_y18432_w512_h512-instancemask.tif	w512_h512	mouse	brain	HE	2024.6	Experimental data
Z97814Y5-x15872_y17408_w512_h512	Z97814Y5-x15872_y17408_w512_h512-img.tif	Z97814Y5-x15872_y17408_w512_h512-mask.tif	Z97814Y5-x15872_y17408_w512_h512-instancemask.tif	w512_h512	mouse	brain	HE	2024.6	Experimental data
Z97814Y5-x15872_y17920_w512_h512	Z97814Y5-x15872_y17920_w512_h512-img.tif	Z97814Y5-x15872_y17920_w512_h512-mask.tif	Z97814Y5-x15872_y17920_w512_h512-instancemask.tif	w512_h512	mouse	brain	HE	2024.6	Experimental data
Z97814Y5-x16384_y17408_w512_h512	Z97814Y5-x16384_y17408_w512_h512-img.tif	Z97814Y5-x16384_y17408_w512_h512-mask.tif	Z97814Y5-x16384_y17408_w512_h512-instancemask.tif	w512_h512	mouse	brain	HE	2024.6	Experimental data
Z97814Y5-x16896_y16896_w512_h512	Z97814Y5-x16896_y16896_w512_h512-img.tif	Z97814Y5-x16896_y16896_w512_h512-mask.tif	Z97814Y5-x16896_y16896_w512_h512-instancemask.tif	w512_h512	mouse	brain	HE	2024.6	Experimental data
Z97814Y5-x17408_y16384_w512_h512	Z97814Y5-x17408_y16384_w512_h512-img.tif	Z97814Y5-x17408_y16384_w512_h512-mask.tif	Z97814Y5-x17408_y16384_w512_h512-instancemask.tif	w512_h512	mouse	brain	HE	2024.6	Experimental data
Z97814Y5-x17920_y15872_w512_h512	Z97814Y5-x17920_y15872_w512_h512-img.tif	Z97814Y5-x17920_y15872_w512_h512-mask.tif	Z97814Y5-x17920_y15872_w512_h512-instancemask.tif	w512_h512	mouse	brain	HE	2024.6	Experimental data
Z97814Y5-x18944_y15360_w512_h512	Z97814Y5-x18944_y15360_w512_h512-img.tif	Z97814Y5-x18944_y15360_w512_h512-mask.tif	Z97814Y5-x18944_y15360_w512_h512-instancemask.tif	w512_h512	mouse	brain	HE	2024.6	Experimental data
Z97814Y5-x19456_y15360_w512_h512	Z97814Y5-x19456_y15360_w512_h512-img.tif	Z97814Y5-x19456_y15360_w512_h512-mask.tif	Z97814Y5-x19456_y15360_w512_h512-instancemask.tif	w512_h512	mouse	brain	HE	2024.6	Experimental data
Z97814Y7-x13442_y17770_w512_h512	Z97814Y7-x13442_y17770_w512_h512-img.tif	Z97814Y7-x13442_y17770_w512_h512-mask.tif	Z97814Y7-x13442_y17770_w512_h512-instancemask.tif	w512_h512	mouse	brain	HE	2024.6	Experimental data
Z97814Y7-x14316_y19662_w512_h512	Z97814Y7-x14316_y19662_w512_h512-img.tif	Z97814Y7-x14316_y19662_w512_h512-mask.tif	Z97814Y7-x14316_y19662_w512_h512-instancemask.tif	w512_h512	mouse	brain	HE	2024.6	Experimental data
Z97814Y7-x6968_y16974_w512_h512	Z97814Y7-x6968_y16974_w512_h512-img.tif	Z97814Y7-x6968_y16974_w512_h512-mask.tif	Z97814Y7-x6968_y16974_w512_h512-instancemask.tif	w512_h512	mouse	brain	HE	2024.6	Experimental data
Z97814Y7-x8575_y13821_w512_h512	Z97814Y7-x8575_y13821_w512_h512-img.tif	Z97814Y7-x8575_y13821_w512_h512-mask.tif	Z97814Y7-x8575_y13821_w512_h512-instancemask.tif	w512_h512	mouse	brain	HE	2024.6	Experimental data
Z97914W6-x10184_y6620_w512_h512	Z97914W6-x10184_y6620_w512_h512-img.tif	Z97914W6-x10184_y6620_w512_h512-mask.tif	Z97914W6-x10184_y6620_w512_h512-instancemask.tif	w512_h512	mouse	brain	HE	2024.6	Experimental data
Z97914W6-x10240_y8192_w512_h512	Z97914W6-x10240_y8192_w512_h512-img.tif	Z97914W6-x10240_y8192_w512_h512-mask.tif	Z97914W6-x10240_y8192_w512_h512-instancemask.tif	w512_h512	mouse	brain	HE	2024.6	Experimental data
Z97914W6-x10752_y8192_w512_h512	Z97914W6-x10752_y8192_w512_h512-img.tif	Z97914W6-x10752_y8192_w512_h512-mask.tif	Z97914W6-x10752_y8192_w512_h512-instancemask.tif	w512_h512	mouse	brain	HE	2024.6	Experimental data
Z97914W6-x11776_y11776_w512_h512	Z97914W6-x11776_y11776_w512_h512-img.tif	Z97914W6-x11776_y11776_w512_h512-mask.tif	Z97914W6-x11776_y11776_w512_h512-instancemask.tif	w512_h512	mouse	brain	HE	2024.6	Experimental data
Z97914W6-x11776_y12288_w512_h512	Z97914W6-x11776_y12288_w512_h512-img.tif	Z97914W6-x11776_y12288_w512_h512-mask.tif	Z97914W6-x11776_y12288_w512_h512-instancemask.tif	w512_h512	mouse	brain	HE	2024.6	Experimental data
Z97914W6-x11776_y16384_w512_h512	Z97914W6-x11776_y16384_w512_h512-img.tif	Z97914W6-x11776_y16384_w512_h512-mask.tif	Z97914W6-x11776_y16384_w512_h512-instancemask.tif	w512_h512	mouse	brain	HE	2024.6	Experimental data
Z97914W6-x11776_y5632_w512_h512	Z97914W6-x11776_y5632_w512_h512-img.tif	Z97914W6-x11776_y5632_w512_h512-mask.tif	Z97914W6-x11776_y5632_w512_h512-instancemask.tif	w512_h512	mouse	brain	HE	2024.6	Experimental data
Z97914W6-x12288_y16384_w512_h512	Z97914W6-x12288_y16384_w512_h512-img.tif	Z97914W6-x12288_y16384_w512_h512-mask.tif	Z97914W6-x12288_y16384_w512_h512-instancemask.tif	w512_h512	mouse	brain	HE	2024.6	Experimental data
Z97914W6-x12288_y8192_w512_h512	Z97914W6-x12288_y8192_w512_h512-img.tif	Z97914W6-x12288_y8192_w512_h512-mask.tif	Z97914W6-x12288_y8192_w512_h512-instancemask.tif	w512_h512	mouse	brain	HE	2024.6	Experimental data
Z97914W6-x12800_y13312_w512_h512	Z97914W6-x12800_y13312_w512_h512-img.tif	Z97914W6-x12800_y13312_w512_h512-mask.tif	Z97914W6-x12800_y13312_w512_h512-instancemask.tif	w512_h512	mouse	brain	HE	2024.6	Experimental data
Z97914W6-x12800_y15872_w512_h512	Z97914W6-x12800_y15872_w512_h512-img.tif	Z97914W6-x12800_y15872_w512_h512-mask.tif	Z97914W6-x12800_y15872_w512_h512-instancemask.tif	w512_h512	mouse	brain	HE	2024.6	Experimental data
Z97914W6-x12800_y6144_w512_h512	Z97914W6-x12800_y6144_w512_h512-img.tif	Z97914W6-x12800_y6144_w512_h512-mask.tif	Z97914W6-x12800_y6144_w512_h512-instancemask.tif	w512_h512	mouse	brain	HE	2024.6	Experimental data
Z97914W6-x13262_y11266_w512_h512	Z97914W6-x13262_y11266_w512_h512-img.tif	Z97914W6-x13262_y11266_w512_h512-mask.tif	Z97914W6-x13262_y11266_w512_h512-instancemask.tif	w512_h512	mouse	brain	HE	2024.6	Experimental data
Z97914W6-x13312_y6656_w512_h512	Z97914W6-x13312_y6656_w512_h512-img.tif	Z97914W6-x13312_y6656_w512_h512-mask.tif	Z97914W6-x13312_y6656_w512_h512-instancemask.tif	w512_h512	mouse	brain	HE	2024.6	Experimental data
Z97914W6-x14268_y13472_w512_h512	Z97914W6-x14268_y13472_w512_h512-img.tif	Z97914W6-x14268_y13472_w512_h512-mask.tif	Z97914W6-x14268_y13472_w512_h512-instancemask.tif	w512_h512	mouse	brain	HE	2024.6	Experimental data
Z97914W6-x14336_y12800_w512_h512	Z97914W6-x14336_y12800_w512_h512-img.tif	Z97914W6-x14336_y12800_w512_h512-mask.tif	Z97914W6-x14336_y12800_w512_h512-instancemask.tif	w512_h512	mouse	brain	HE	2024.6	Experimental data
Z97914W6-x14336_y7680_w512_h512	Z97914W6-x14336_y7680_w512_h512-img.tif	Z97914W6-x14336_y7680_w512_h512-mask.tif	Z97914W6-x14336_y7680_w512_h512-instancemask.tif	w512_h512	mouse	brain	HE	2024.6	Experimental data
Z97914W6-x14848_y14336_w512_h512	Z97914W6-x14848_y14336_w512_h512-img.tif	Z97914W6-x14848_y14336_w512_h512-mask.tif	Z97914W6-x14848_y14336_w512_h512-instancemask.tif	w512_h512	mouse	brain	HE	2024.6	Experimental data
Z97914W6-x15872_y9728_w512_h512	Z97914W6-x15872_y9728_w512_h512-img.tif	Z97914W6-x15872_y9728_w512_h512-mask.tif	Z97914W6-x15872_y9728_w512_h512-instancemask.tif	w512_h512	mouse	brain	HE	2024.6	Experimental data
Z97914W6-x16896_y11776_w512_h512	Z97914W6-x16896_y11776_w512_h512-img.tif	Z97914W6-x16896_y11776_w512_h512-mask.tif	Z97914W6-x16896_y11776_w512_h512-instancemask.tif	w512_h512	mouse	brain	HE	2024.6	Experimental data
Z97914W6-x16896_y12288_w512_h512	Z97914W6-x16896_y12288_w512_h512-img.tif	Z97914W6-x16896_y12288_w512_h512-mask.tif	Z97914W6-x16896_y12288_w512_h512-instancemask.tif	w512_h512	mouse	brain	HE	2024.6	Experimental data
Z97914W6-x16896_y14848_w512_h512	Z97914W6-x16896_y14848_w512_h512-img.tif	Z97914W6-x16896_y14848_w512_h512-mask.tif	Z97914W6-x16896_y14848_w512_h512-instancemask.tif	w512_h512	mouse	brain	HE	2024.6	Experimental data
Z97914W6-x4452_y12794_w512_h512	Z97914W6-x4452_y12794_w512_h512-img.tif	Z97914W6-x4452_y12794_w512_h512-mask.tif	Z97914W6-x4452_y12794_w512_h512-instancemask.tif	w512_h512	mouse	brain	HE	2024.6	Experimental data
Z97914W6-x5632_y12288_w512_h512	Z97914W6-x5632_y12288_w512_h512-img.tif	Z97914W6-x5632_y12288_w512_h512-mask.tif	Z97914W6-x5632_y12288_w512_h512-instancemask.tif	w512_h512	mouse	brain	HE	2024.6	Experimental data
Z97914W6-x6144_y15360_w512_h512	Z97914W6-x6144_y15360_w512_h512-img.tif	Z97914W6-x6144_y15360_w512_h512-mask.tif	Z97914W6-x6144_y15360_w512_h512-instancemask.tif	w512_h512	mouse	brain	HE	2024.6	Experimental data
Z97914W6-x6144_y16384_w512_h512	Z97914W6-x6144_y16384_w512_h512-img.tif	Z97914W6-x6144_y16384_w512_h512-mask.tif	Z97914W6-x6144_y16384_w512_h512-instancemask.tif	w512_h512	mouse	brain	HE	2024.6	Experimental data
Z97914W6-x6144_y16896_w512_h512	Z97914W6-x6144_y16896_w512_h512-img.tif	Z97914W6-x6144_y16896_w512_h512-mask.tif	Z97914W6-x6144_y16896_w512_h512-instancemask.tif	w512_h512	mouse	brain	HE	2024.6	Experimental data
Z97914W6-x6144_y8704_w512_h512	Z97914W6-x6144_y8704_w512_h512-img.tif	Z97914W6-x6144_y8704_w512_h512-mask.tif	Z97914W6-x6144_y8704_w512_h512-instancemask.tif	w512_h512	mouse	brain	HE	2024.6	Experimental data
Z97914W6-x6144_y9216_w512_h512	Z97914W6-x6144_y9216_w512_h512-img.tif	Z97914W6-x6144_y9216_w512_h512-mask.tif	Z97914W6-x6144_y9216_w512_h512-instancemask.tif	w512_h512	mouse	brain	HE	2024.6	Experimental data
Z97914W6-x6144_y9728_w512_h512	Z97914W6-x6144_y9728_w512_h512-img.tif	Z97914W6-x6144_y9728_w512_h512-mask.tif	Z97914W6-x6144_y9728_w512_h512-instancemask.tif	w512_h512	mouse	brain	HE	2024.6	Experimental data
Z97914W6-x6656_y13824_w512_h512	Z97914W6-x6656_y13824_w512_h512-img.tif	Z97914W6-x6656_y13824_w512_h512-mask.tif	Z97914W6-x6656_y13824_w512_h512-instancemask.tif	w512_h512	mouse	brain	HE	2024.6	Experimental data
Z97914W6-x6656_y14336_w512_h512	Z97914W6-x6656_y14336_w512_h512-img.tif	Z97914W6-x6656_y14336_w512_h512-mask.tif	Z97914W6-x6656_y14336_w512_h512-instancemask.tif	w512_h512	mouse	brain	HE	2024.6	Experimental data
Z97914W6-x6656_y14848_w512_h512	Z97914W6-x6656_y14848_w512_h512-img.tif	Z97914W6-x6656_y14848_w512_h512-mask.tif	Z97914W6-x6656_y14848_w512_h512-instancemask.tif	w512_h512	mouse	brain	HE	2024.6	Experimental data
Z97914W6-x6656_y15360_w512_h512	Z97914W6-x6656_y15360_w512_h512-img.tif	Z97914W6-x6656_y15360_w512_h512-mask.tif	Z97914W6-x6656_y15360_w512_h512-instancemask.tif	w512_h512	mouse	brain	HE	2024.6	Experimental data
Z97914W6-x6656_y15872_w512_h512	Z97914W6-x6656_y15872_w512_h512-img.tif	Z97914W6-x6656_y15872_w512_h512-mask.tif	Z97914W6-x6656_y15872_w512_h512-instancemask.tif	w512_h512	mouse	brain	HE	2024.6	Experimental data
Z97914W6-x6656_y16384_w512_h512	Z97914W6-x6656_y16384_w512_h512-img.tif	Z97914W6-x6656_y16384_w512_h512-mask.tif	Z97914W6-x6656_y16384_w512_h512-instancemask.tif	w512_h512	mouse	brain	HE	2024.6	Experimental data
Z97914W6-x6656_y16896_w512_h512	Z97914W6-x6656_y16896_w512_h512-img.tif	Z97914W6-x6656_y16896_w512_h512-mask.tif	Z97914W6-x6656_y16896_w512_h512-instancemask.tif	w512_h512	mouse	brain	HE	2024.6	Experimental data
Z97914W6-x7168_y14336_w512_h512	Z97914W6-x7168_y14336_w512_h512-img.tif	Z97914W6-x7168_y14336_w512_h512-mask.tif	Z97914W6-x7168_y14336_w512_h512-instancemask.tif	w512_h512	mouse	brain	HE	2024.6	Experimental data
Z97914W6-x7168_y6144_w512_h512	Z97914W6-x7168_y6144_w512_h512-img.tif	Z97914W6-x7168_y6144_w512_h512-mask.tif	Z97914W6-x7168_y6144_w512_h512-instancemask.tif	w512_h512	mouse	brain	HE	2024.6	Experimental data
Z97914W6-x7168_y7680_w512_h512	Z97914W6-x7168_y7680_w512_h512-img.tif	Z97914W6-x7168_y7680_w512_h512-mask.tif	Z97914W6-x7168_y7680_w512_h512-instancemask.tif	w512_h512	mouse	brain	HE	2024.6	Experimental data
Z97914W6-x7168_y8192_w512_h512	Z97914W6-x7168_y8192_w512_h512-img.tif	Z97914W6-x7168_y8192_w512_h512-mask.tif	Z97914W6-x7168_y8192_w512_h512-instancemask.tif	w512_h512	mouse	brain	HE	2024.6	Experimental data
Z97914W6-x7168_y8704_w512_h512	Z97914W6-x7168_y8704_w512_h512-img.tif	Z97914W6-x7168_y8704_w512_h512-mask.tif	Z97914W6-x7168_y8704_w512_h512-instancemask.tif	w512_h512	mouse	brain	HE	2024.6	Experimental data
Z97914W6-x7680_y15360_w512_h512	Z97914W6-x7680_y15360_w512_h512-img.tif	Z97914W6-x7680_y15360_w512_h512-mask.tif	Z97914W6-x7680_y15360_w512_h512-instancemask.tif	w512_h512	mouse	brain	HE	2024.6	Experimental data
Z97914W6-x7680_y16384_w512_h512	Z97914W6-x7680_y16384_w512_h512-img.tif	Z97914W6-x7680_y16384_w512_h512-mask.tif	Z97914W6-x7680_y16384_w512_h512-instancemask.tif	w512_h512	mouse	brain	HE	2024.6	Experimental data
Z97914W6-x7680_y16896_w512_h512	Z97914W6-x7680_y16896_w512_h512-img.tif	Z97914W6-x7680_y16896_w512_h512-mask.tif	Z97914W6-x7680_y16896_w512_h512-instancemask.tif	w512_h512	mouse	brain	HE	2024.6	Experimental data
Z97914W6-x8192_y15872_w512_h512	Z97914W6-x8192_y15872_w512_h512-img.tif	Z97914W6-x8192_y15872_w512_h512-mask.tif	Z97914W6-x8192_y15872_w512_h512-instancemask.tif	w512_h512	mouse	brain	HE	2024.6	Experimental data
Z97914W6-x8704_y11776_w512_h512	Z97914W6-x8704_y11776_w512_h512-img.tif	Z97914W6-x8704_y11776_w512_h512-mask.tif	Z97914W6-x8704_y11776_w512_h512-instancemask.tif	w512_h512	mouse	brain	HE	2024.6	Experimental data
Z97914W6-x8746_y10566_w512_h512	Z97914W6-x8746_y10566_w512_h512-img.tif	Z97914W6-x8746_y10566_w512_h512-mask.tif	Z97914W6-x8746_y10566_w512_h512-instancemask.tif	w512_h512	mouse	brain	HE	2024.6	Experimental data
Z97914W6-x9216_y11776_w512_h512	Z97914W6-x9216_y11776_w512_h512-img.tif	Z97914W6-x9216_y11776_w512_h512-mask.tif	Z97914W6-x9216_y11776_w512_h512-instancemask.tif	w512_h512	mouse	brain	HE	2024.6	Experimental data
Z97914W6-x9216_y16896_w512_h512	Z97914W6-x9216_y16896_w512_h512-img.tif	Z97914W6-x9216_y16896_w512_h512-mask.tif	Z97914W6-x9216_y16896_w512_h512-instancemask.tif	w512_h512	mouse	brain	HE	2024.6	Experimental data
Z97914W6-x9216_y5632_w512_h512	Z97914W6-x9216_y5632_w512_h512-img.tif	Z97914W6-x9216_y5632_w512_h512-mask.tif	Z97914W6-x9216_y5632_w512_h512-instancemask.tif	w512_h512	mouse	brain	HE	2024.6	Experimental data
Z97914W6-x9216_y8192_w512_h512	Z97914W6-x9216_y8192_w512_h512-img.tif	Z97914W6-x9216_y8192_w512_h512-mask.tif	Z97914W6-x9216_y8192_w512_h512-instancemask.tif	w512_h512	mouse	brain	HE	2024.6	Experimental data
Z97914W6-x9728_y15360_w512_h512	Z97914W6-x9728_y15360_w512_h512-img.tif	Z97914W6-x9728_y15360_w512_h512-mask.tif	Z97914W6-x9728_y15360_w512_h512-instancemask.tif	w512_h512	mouse	brain	HE	2024.6	Experimental data
Z97914W6-x9728_y15872_w512_h512	Z97914W6-x9728_y15872_w512_h512-img.tif	Z97914W6-x9728_y15872_w512_h512-mask.tif	Z97914W6-x9728_y15872_w512_h512-instancemask.tif	w512_h512	mouse	brain	HE	2024.6	Experimental data
Z97914W6-x9728_y8704_w512_h512	Z97914W6-x9728_y8704_w512_h512-img.tif	Z97914W6-x9728_y8704_w512_h512-mask.tif	Z97914W6-x9728_y8704_w512_h512-instancemask.tif	w512_h512	mouse	brain	HE	2024.6	Experimental data
Z97914W6-x9728_y9728_w512_h512	Z97914W6-x9728_y9728_w512_h512-img.tif	Z97914W6-x9728_y9728_w512_h512-mask.tif	Z97914W6-x9728_y9728_w512_h512-instancemask.tif	w512_h512	mouse	brain	HE	2024.6	Experimental data
Z97914W6-x9794_y8386_w512_h512	Z97914W6-x9794_y8386_w512_h512-img.tif	Z97914W6-x9794_y8386_w512_h512-mask.tif	Z97914W6-x9794_y8386_w512_h512-instancemask.tif	w512_h512	mouse	brain	HE	2024.6	Experimental data
Z97914W7-x10240_y5632_w512_h512	Z97914W7-x10240_y5632_w512_h512-img.tif	Z97914W7-x10240_y5632_w512_h512-mask.tif	Z97914W7-x10240_y5632_w512_h512-instancemask.tif	w512_h512	mouse	brain	HE	2024.6	Experimental data
Z97914W7-x10240_y6144_w512_h512	Z97914W7-x10240_y6144_w512_h512-img.tif	Z97914W7-x10240_y6144_w512_h512-mask.tif	Z97914W7-x10240_y6144_w512_h512-instancemask.tif	w512_h512	mouse	brain	HE	2024.6	Experimental data
Z97914W7-x10240_y6656_w512_h512	Z97914W7-x10240_y6656_w512_h512-img.tif	Z97914W7-x10240_y6656_w512_h512-mask.tif	Z97914W7-x10240_y6656_w512_h512-instancemask.tif	w512_h512	mouse	brain	HE	2024.6	Experimental data
Z97914W7-x10240_y7168_w512_h512	Z97914W7-x10240_y7168_w512_h512-img.tif	Z97914W7-x10240_y7168_w512_h512-mask.tif	Z97914W7-x10240_y7168_w512_h512-instancemask.tif	w512_h512	mouse	brain	HE	2024.6	Experimental data
Z97914W7-x10240_y7680_w512_h512	Z97914W7-x10240_y7680_w512_h512-img.tif	Z97914W7-x10240_y7680_w512_h512-mask.tif	Z97914W7-x10240_y7680_w512_h512-instancemask.tif	w512_h512	mouse	brain	HE	2024.6	Experimental data
Z97914W7-x11776_y15872_w512_h512	Z97914W7-x11776_y15872_w512_h512-img.tif	Z97914W7-x11776_y15872_w512_h512-mask.tif	Z97914W7-x11776_y15872_w512_h512-instancemask.tif	w512_h512	mouse	brain	HE	2024.6	Experimental data
Z97914W7-x13312_y11264_w512_h512	Z97914W7-x13312_y11264_w512_h512-img.tif	Z97914W7-x13312_y11264_w512_h512-mask.tif	Z97914W7-x13312_y11264_w512_h512-instancemask.tif	w512_h512	mouse	brain	HE	2024.6	Experimental data
Z97914W7-x16384_y13824_w512_h512	Z97914W7-x16384_y13824_w512_h512-img.tif	Z97914W7-x16384_y13824_w512_h512-mask.tif	Z97914W7-x16384_y13824_w512_h512-instancemask.tif	w512_h512	mouse	brain	HE	2024.6	Experimental data
Z97914W7-x17920_y9728_w512_h512	Z97914W7-x17920_y9728_w512_h512-img.tif	Z97914W7-x17920_y9728_w512_h512-mask.tif	Z97914W7-x17920_y9728_w512_h512-instancemask.tif	w512_h512	mouse	brain	HE	2024.6	Experimental data
Z97914W7-x9216_y9728_w512_h512	Z97914W7-x9216_y9728_w512_h512-img.tif	Z97914W7-x9216_y9728_w512_h512-mask.tif	Z97914W7-x9216_y9728_w512_h512-instancemask.tif	w512_h512	mouse	brain	HE	2024.6	Experimental data
Z97914W7-x9728_y12800_w512_h512	Z97914W7-x9728_y12800_w512_h512-img.tif	Z97914W7-x9728_y12800_w512_h512-mask.tif	Z97914W7-x9728_y12800_w512_h512-instancemask.tif	w512_h512	mouse	brain	HE	2024.6	Experimental data
Z97914W7-x9728_y5632_w512_h512	Z97914W7-x9728_y5632_w512_h512-img.tif	Z97914W7-x9728_y5632_w512_h512-mask.tif	Z97914W7-x9728_y5632_w512_h512-instancemask.tif	w512_h512	mouse	brain	HE	2024.6	Experimental data
Z97914W7-x9728_y6144_w512_h512	Z97914W7-x9728_y6144_w512_h512-img.tif	Z97914W7-x9728_y6144_w512_h512-mask.tif	Z97914W7-x9728_y6144_w512_h512-instancemask.tif	w512_h512	mouse	brain	HE	2024.6	Experimental data
Z97914W7-x9728_y9216_w512_h512	Z97914W7-x9728_y9216_w512_h512-img.tif	Z97914W7-x9728_y9216_w512_h512-mask.tif	Z97914W7-x9728_y9216_w512_h512-instancemask.tif	w512_h512	mouse	brain	HE	2024.6	Experimental data
Z97914W7-x9728_y9728_w512_h512	Z97914W7-x9728_y9728_w512_h512-img.tif	Z97914W7-x9728_y9728_w512_h512-mask.tif	Z97914W7-x9728_y9728_w512_h512-instancemask.tif	w512_h512	mouse	brain	HE	2024.6	Experimental data
Z97914W8-x11526_y13815_w512_h512	Z97914W8-x11526_y13815_w512_h512-img.tif	Z97914W8-x11526_y13815_w512_h512-mask.tif	Z97914W8-x11526_y13815_w512_h512-instancemask.tif	w512_h512	mouse	brain	HE	2024.6	Experimental data
Z97914W8-x14270_y11858_w512_h512	Z97914W8-x14270_y11858_w512_h512-img.tif	Z97914W8-x14270_y11858_w512_h512-mask.tif	Z97914W8-x14270_y11858_w512_h512-instancemask.tif	w512_h512	mouse	brain	HE	2024.6	Experimental data
liver-x13839_y10699_w256_h256	liver-x13839_y10699_w256_h256-img.tif	liver-x13839_y10699_w256_h256-mask.tif	liver-x13839_y10699_w256_h256-instancemask.tif	w256_h256	mouse	liver	DAPI	2024.6	Experimental data
liver-x13839_y10955_w256_h256	liver-x13839_y10955_w256_h256-img.tif	liver-x13839_y10955_w256_h256-mask.tif	liver-x13839_y10955_w256_h256-instancemask.tif	w256_h256	mouse	liver	DAPI	2024.6	Experimental data
liver-x13968_y6522_w256_h256	liver-x13968_y6522_w256_h256-img.tif	liver-x13968_y6522_w256_h256-mask.tif	liver-x13968_y6522_w256_h256-instancemask.tif	w256_h256	mouse	liver	DAPI	2024.6	Experimental data
liver-x13968_y6778_w256_h256	liver-x13968_y6778_w256_h256-img.tif	liver-x13968_y6778_w256_h256-mask.tif	liver-x13968_y6778_w256_h256-instancemask.tif	w256_h256	mouse	liver	DAPI	2024.6	Experimental data
liver-x14095_y10699_w256_h256	liver-x14095_y10699_w256_h256-img.tif	liver-x14095_y10699_w256_h256-mask.tif	liver-x14095_y10699_w256_h256-instancemask.tif	w256_h256	mouse	liver	DAPI	2024.6	Experimental data
liver-x14095_y10955_w256_h256	liver-x14095_y10955_w256_h256-img.tif	liver-x14095_y10955_w256_h256-mask.tif	liver-x14095_y10955_w256_h256-instancemask.tif	w256_h256	mouse	liver	DAPI	2024.6	Experimental data
liver-x14224_y6522_w256_h256	liver-x14224_y6522_w256_h256-img.tif	liver-x14224_y6522_w256_h256-mask.tif	liver-x14224_y6522_w256_h256-instancemask.tif	w256_h256	mouse	liver	DAPI	2024.6	Experimental data
liver-x14224_y6778_w256_h256	liver-x14224_y6778_w256_h256-img.tif	liver-x14224_y6778_w256_h256-mask.tif	liver-x14224_y6778_w256_h256-instancemask.tif	w256_h256	mouse	liver	DAPI	2024.6	Experimental data
liver-x19291_y7040_w256_h256	liver-x19291_y7040_w256_h256-img.tif	liver-x19291_y7040_w256_h256-mask.tif	liver-x19291_y7040_w256_h256-instancemask.tif	w256_h256	mouse	liver	DAPI	2024.6	Experimental data
liver-x19291_y7296_w256_h256	liver-x19291_y7296_w256_h256-img.tif	liver-x19291_y7296_w256_h256-mask.tif	liver-x19291_y7296_w256_h256-instancemask.tif	w256_h256	mouse	liver	DAPI	2024.6	Experimental data
liver-x19547_y7040_w256_h256	liver-x19547_y7040_w256_h256-img.tif	liver-x19547_y7040_w256_h256-mask.tif	liver-x19547_y7040_w256_h256-instancemask.tif	w256_h256	mouse	liver	DAPI	2024.6	Experimental data
liver-x19547_y7296_w256_h256	liver-x19547_y7296_w256_h256-img.tif	liver-x19547_y7296_w256_h256-mask.tif	liver-x19547_y7296_w256_h256-instancemask.tif	w256_h256	mouse	liver	DAPI	2024.6	Experimental data
liver-x9663_y10303_w256_h256	liver-x9663_y10303_w256_h256-img.tif	liver-x9663_y10303_w256_h256-mask.tif	liver-x9663_y10303_w256_h256-instancemask.tif	w256_h256	mouse	liver	DAPI	2024.6	Experimental data
liver-x9663_y10559_w256_h256	liver-x9663_y10559_w256_h256-img.tif	liver-x9663_y10559_w256_h256-mask.tif	liver-x9663_y10559_w256_h256-instancemask.tif	w256_h256	mouse	liver	DAPI	2024.6	Experimental data
liver-x9919_y10303_w256_h256	liver-x9919_y10303_w256_h256-img.tif	liver-x9919_y10303_w256_h256-mask.tif	liver-x9919_y10303_w256_h256-instancemask.tif	w256_h256	mouse	liver	DAPI	2024.6	Experimental data
liver-x9919_y10559_w256_h256	liver-x9919_y10559_w256_h256-img.tif	liver-x9919_y10559_w256_h256-mask.tif	liver-x9919_y10559_w256_h256-instancemask.tif	w256_h256	mouse	liver	DAPI	2024.6	Experimental data
prostate-x6134_y5066_w256_h256	prostate-x6134_y5066_w256_h256-img.tif	prostate-x6134_y5066_w256_h256-mask.tif	prostate-x6134_y5066_w256_h256-instancemask.tif	w256_h256	mouse	prostate	DAPI	2024.6	Experimental data
prostate-x6134_y5322_w256_h256	prostate-x6134_y5322_w256_h256-img.tif	prostate-x6134_y5322_w256_h256-mask.tif	prostate-x6134_y5322_w256_h256-instancemask.tif	w256_h256	mouse	prostate	DAPI	2024.6	Experimental data
prostate-x6390_y5066_w256_h256	prostate-x6390_y5066_w256_h256-img.tif	prostate-x6390_y5066_w256_h256-mask.tif	prostate-x6390_y5066_w256_h256-instancemask.tif	w256_h256	mouse	prostate	DAPI	2024.6	Experimental data
prostate-x6390_y5322_w256_h256	prostate-x6390_y5322_w256_h256-img.tif	prostate-x6390_y5322_w256_h256-mask.tif	prostate-x6390_y5322_w256_h256-instancemask.tif	w256_h256	mouse	prostate	DAPI	2024.6	Experimental data
prostate-x7944_y5004_w256_h256	prostate-x7944_y5004_w256_h256-img.tif	prostate-x7944_y5004_w256_h256-mask.tif	prostate-x7944_y5004_w256_h256-instancemask.tif	w256_h256	mouse	prostate	DAPI	2024.6	Experimental data
prostate-x7944_y5260_w256_h256	prostate-x7944_y5260_w256_h256-img.tif	prostate-x7944_y5260_w256_h256-mask.tif	prostate-x7944_y5260_w256_h256-instancemask.tif	w256_h256	mouse	prostate	DAPI	2024.6	Experimental data
prostate-x8200_y5004_w256_h256	prostate-x8200_y5004_w256_h256-img.tif	prostate-x8200_y5004_w256_h256-mask.tif	prostate-x8200_y5004_w256_h256-instancemask.tif	w256_h256	mouse	prostate	DAPI	2024.6	Experimental data
prostate-x8200_y5260_w256_h256	prostate-x8200_y5260_w256_h256-img.tif	prostate-x8200_y5260_w256_h256-mask.tif	prostate-x8200_y5260_w256_h256-instancemask.tif	w256_h256	mouse	prostate	DAPI	2024.6	Experimental data
prostate-x9404_y9604_w256_h256	prostate-x9404_y9604_w256_h256-img.tif	prostate-x9404_y9604_w256_h256-mask.tif	prostate-x9404_y9604_w256_h256-instancemask.tif	w256_h256	mouse	prostate	DAPI	2024.6	Experimental data
prostate-x9404_y9860_w256_h256	prostate-x9404_y9860_w256_h256-img.tif	prostate-x9404_y9860_w256_h256-mask.tif	prostate-x9404_y9860_w256_h256-instancemask.tif	w256_h256	mouse	prostate	DAPI	2024.6	Experimental data
prostate-x9465_y7872_w256_h256	prostate-x9465_y7872_w256_h256-img.tif	prostate-x9465_y7872_w256_h256-mask.tif	prostate-x9465_y7872_w256_h256-instancemask.tif	w256_h256	mouse	prostate	DAPI	2024.6	Experimental data
prostate-x9465_y8128_w256_h256	prostate-x9465_y8128_w256_h256-img.tif	prostate-x9465_y8128_w256_h256-mask.tif	prostate-x9465_y8128_w256_h256-instancemask.tif	w256_h256	mouse	prostate	DAPI	2024.6	Experimental data
prostate-x9660_y9604_w256_h256	prostate-x9660_y9604_w256_h256-img.tif	prostate-x9660_y9604_w256_h256-mask.tif	prostate-x9660_y9604_w256_h256-instancemask.tif	w256_h256	mouse	prostate	DAPI	2024.6	Experimental data
prostate-x9660_y9860_w256_h256	prostate-x9660_y9860_w256_h256-img.tif	prostate-x9660_y9860_w256_h256-mask.tif	prostate-x9660_y9860_w256_h256-instancemask.tif	w256_h256	mouse	prostate	DAPI	2024.6	Experimental data
prostate-x9721_y7872_w256_h256	prostate-x9721_y7872_w256_h256-img.tif	prostate-x9721_y7872_w256_h256-mask.tif	prostate-x9721_y7872_w256_h256-instancemask.tif	w256_h256	mouse	prostate	DAPI	2024.6	Experimental data
prostate-x9721_y8128_w256_h256	prostate-x9721_y8128_w256_h256-img.tif	prostate-x9721_y8128_w256_h256-mask.tif	prostate-x9721_y8128_w256_h256-instancemask.tif	w256_h256	mouse	prostate	DAPI	2024.6	Experimental data
tongue-x5404_y5975_w256_h256	tongue-x5404_y5975_w256_h256-img.tif	tongue-x5404_y5975_w256_h256-mask.tif	tongue-x5404_y5975_w256_h256-instancemask.tif	w256_h256	mouse	tongue	DAPI	2024.6	Experimental data
tongue-x5404_y6231_w256_h256	tongue-x5404_y6231_w256_h256-img.tif	tongue-x5404_y6231_w256_h256-mask.tif	tongue-x5404_y6231_w256_h256-instancemask.tif	w256_h256	mouse	tongue	DAPI	2024.6	Experimental data
tongue-x5660_y5975_w256_h256	tongue-x5660_y5975_w256_h256-img.tif	tongue-x5660_y5975_w256_h256-mask.tif	tongue-x5660_y5975_w256_h256-instancemask.tif	w256_h256	mouse	tongue	DAPI	2024.6	Experimental data
tongue-x5660_y6231_w256_h256	tongue-x5660_y6231_w256_h256-img.tif	tongue-x5660_y6231_w256_h256-mask.tif	tongue-x5660_y6231_w256_h256-instancemask.tif	w256_h256	mouse	tongue	DAPI	2024.6	Experimental data
tongue-x6100_y3854_w256_h256	tongue-x6100_y3854_w256_h256-img.tif	tongue-x6100_y3854_w256_h256-mask.tif	tongue-x6100_y3854_w256_h256-instancemask.tif	w256_h256	mouse	tongue	DAPI	2024.6	Experimental data
tongue-x6100_y4110_w256_h256	tongue-x6100_y4110_w256_h256-img.tif	tongue-x6100_y4110_w256_h256-mask.tif	tongue-x6100_y4110_w256_h256-instancemask.tif	w256_h256	mouse	tongue	DAPI	2024.6	Experimental data
tongue-x6356_y3854_w256_h256	tongue-x6356_y3854_w256_h256-img.tif	tongue-x6356_y3854_w256_h256-mask.tif	tongue-x6356_y3854_w256_h256-instancemask.tif	w256_h256	mouse	tongue	DAPI	2024.6	Experimental data
tongue-x6356_y4110_w256_h256	tongue-x6356_y4110_w256_h256-img.tif	tongue-x6356_y4110_w256_h256-mask.tif	tongue-x6356_y4110_w256_h256-instancemask.tif	w256_h256	mouse	tongue	DAPI	2024.6	Experimental data
tongue-x7936_y3140_w256_h256	tongue-x7936_y3140_w256_h256-img.tif	tongue-x7936_y3140_w256_h256-mask.tif	tongue-x7936_y3140_w256_h256-instancemask.tif	w256_h256	mouse	tongue	DAPI	2024.6	Experimental data
tongue-x7936_y3396_w256_h256	tongue-x7936_y3396_w256_h256-img.tif	tongue-x7936_y3396_w256_h256-mask.tif	tongue-x7936_y3396_w256_h256-instancemask.tif	w256_h256	mouse	tongue	DAPI	2024.6	Experimental data
tongue-x8192_y3140_w256_h256	tongue-x8192_y3140_w256_h256-img.tif	tongue-x8192_y3140_w256_h256-mask.tif	tongue-x8192_y3140_w256_h256-instancemask.tif	w256_h256	mouse	tongue	DAPI	2024.6	Experimental data
tongue-x8192_y3396_w256_h256	tongue-x8192_y3396_w256_h256-img.tif	tongue-x8192_y3396_w256_h256-mask.tif	tongue-x8192_y3396_w256_h256-instancemask.tif	w256_h256	mouse	tongue	DAPI	2024.6	Experimental data
Y96476T7-x16940_y8120_w256_h256	Y96476T7-x16940_y8120_w256_h256-img.tif	Y96476T7-x16940_y8120_w256_h256-mask.tif	Y96476T7-x16940_y8120_w256_h256-instancemask.tif	w256_h256	mouse	brain	DAPI	2024.6	Experimental data
Y96476T7-x19360_y8376_w256_h256	Y96476T7-x19360_y8376_w256_h256-img.tif	Y96476T7-x19360_y8376_w256_h256-mask.tif	Y96476T7-x19360_y8376_w256_h256-instancemask.tif	w256_h256	mouse	brain	DAPI	2024.6	Experimental data
Y96476T7-x19616_y10150_w256_h256	Y96476T7-x19616_y10150_w256_h256-img.tif	Y96476T7-x19616_y10150_w256_h256-mask.tif	Y96476T7-x19616_y10150_w256_h256-instancemask.tif	w256_h256	mouse	brain	DAPI	2024.6	Experimental data
Y96476T7-x21780_y10406_w256_h256	Y96476T7-x21780_y10406_w256_h256-img.tif	Y96476T7-x21780_y10406_w256_h256-mask.tif	Y96476T7-x21780_y10406_w256_h256-instancemask.tif	w256_h256	mouse	brain	DAPI	2024.6	Experimental data
Y96476T7-x21780_y12180_w256_h256	Y96476T7-x21780_y12180_w256_h256-img.tif	Y96476T7-x21780_y12180_w256_h256-mask.tif	Y96476T7-x21780_y12180_w256_h256-instancemask.tif	w256_h256	mouse	brain	DAPI	2024.6	Experimental data
Y96476T7-x21780_y8376_w256_h256	Y96476T7-x21780_y8376_w256_h256-img.tif	Y96476T7-x21780_y8376_w256_h256-mask.tif	Y96476T7-x21780_y8376_w256_h256-instancemask.tif	w256_h256	mouse	brain	DAPI	2024.6	Experimental data
Y96476T7-x22036_y10406_w256_h256	Y96476T7-x22036_y10406_w256_h256-img.tif	Y96476T7-x22036_y10406_w256_h256-mask.tif	Y96476T7-x22036_y10406_w256_h256-instancemask.tif	w256_h256	mouse	brain	DAPI	2024.6	Experimental data
Y96476T8-x12100_y4060_w256_h256	Y96476T8-x12100_y4060_w256_h256-img.tif	Y96476T8-x12100_y4060_w256_h256-mask.tif	Y96476T8-x12100_y4060_w256_h256-instancemask.tif	w256_h256	mouse	brain	DAPI	2024.6	Experimental data
Y96476T8-x12356_y10150_w256_h256	Y96476T8-x12356_y10150_w256_h256-img.tif	Y96476T8-x12356_y10150_w256_h256-mask.tif	Y96476T8-x12356_y10150_w256_h256-instancemask.tif	w256_h256	mouse	brain	DAPI	2024.6	Experimental data
Y96476T8-x12356_y4060_w256_h256	Y96476T8-x12356_y4060_w256_h256-img.tif	Y96476T8-x12356_y4060_w256_h256-mask.tif	Y96476T8-x12356_y4060_w256_h256-instancemask.tif	w256_h256	mouse	brain	DAPI	2024.6	Experimental data
Y96476T8-x14520_y6090_w256_h256	Y96476T8-x14520_y6090_w256_h256-img.tif	Y96476T8-x14520_y6090_w256_h256-mask.tif	Y96476T8-x14520_y6090_w256_h256-instancemask.tif	w256_h256	mouse	brain	DAPI	2024.6	Experimental data
Y96476T8-x14776_y10150_w256_h256	Y96476T8-x14776_y10150_w256_h256-img.tif	Y96476T8-x14776_y10150_w256_h256-mask.tif	Y96476T8-x14776_y10150_w256_h256-instancemask.tif	w256_h256	mouse	brain	DAPI	2024.6	Experimental data
Y96476T8-x14776_y10406_w256_h256	Y96476T8-x14776_y10406_w256_h256-img.tif	Y96476T8-x14776_y10406_w256_h256-mask.tif	Y96476T8-x14776_y10406_w256_h256-instancemask.tif	w256_h256	mouse	brain	DAPI	2024.6	Experimental data
Y96476T8-x14776_y4060_w256_h256	Y96476T8-x14776_y4060_w256_h256-img.tif	Y96476T8-x14776_y4060_w256_h256-mask.tif	Y96476T8-x14776_y4060_w256_h256-instancemask.tif	w256_h256	mouse	brain	DAPI	2024.6	Experimental data
Y96476T8-x14776_y4316_w256_h256	Y96476T8-x14776_y4316_w256_h256-img.tif	Y96476T8-x14776_y4316_w256_h256-mask.tif	Y96476T8-x14776_y4316_w256_h256-instancemask.tif	w256_h256	mouse	brain	DAPI	2024.6	Experimental data
Y96476T8-x16940_y4060_w256_h256	Y96476T8-x16940_y4060_w256_h256-img.tif	Y96476T8-x16940_y4060_w256_h256-mask.tif	Y96476T8-x16940_y4060_w256_h256-instancemask.tif	w256_h256	mouse	brain	DAPI	2024.6	Experimental data
Y96476T8-x16940_y4316_w256_h256	Y96476T8-x16940_y4316_w256_h256-img.tif	Y96476T8-x16940_y4316_w256_h256-mask.tif	Y96476T8-x16940_y4316_w256_h256-instancemask.tif	w256_h256	mouse	brain	DAPI	2024.6	Experimental data
Y96476T8-x17196_y10406_w256_h256	Y96476T8-x17196_y10406_w256_h256-img.tif	Y96476T8-x17196_y10406_w256_h256-mask.tif	Y96476T8-x17196_y10406_w256_h256-instancemask.tif	w256_h256	mouse	brain	DAPI	2024.6	Experimental data
Y96476T8-x7516_y10150_w256_h256	Y96476T8-x7516_y10150_w256_h256-img.tif	Y96476T8-x7516_y10150_w256_h256-mask.tif	Y96476T8-x7516_y10150_w256_h256-instancemask.tif	w256_h256	mouse	brain	DAPI	2024.6	Experimental data
Y96476T8-x7516_y10406_w256_h256	Y96476T8-x7516_y10406_w256_h256-img.tif	Y96476T8-x7516_y10406_w256_h256-mask.tif	Y96476T8-x7516_y10406_w256_h256-instancemask.tif	w256_h256	mouse	brain	DAPI	2024.6	Experimental data
Y96476T8-x7516_y8120_w256_h256	Y96476T8-x7516_y8120_w256_h256-img.tif	Y96476T8-x7516_y8120_w256_h256-mask.tif	Y96476T8-x7516_y8120_w256_h256-instancemask.tif	w256_h256	mouse	brain	DAPI	2024.6	Experimental data
Y96476T8-x9936_y10406_w256_h256	Y96476T8-x9936_y10406_w256_h256-img.tif	Y96476T8-x9936_y10406_w256_h256-mask.tif	Y96476T8-x9936_y10406_w256_h256-instancemask.tif	w256_h256	mouse	brain	DAPI	2024.6	Experimental data
Y96476U3-x12100_y6346_w256_h256	Y96476U3-x12100_y6346_w256_h256-img.tif	Y96476U3-x12100_y6346_w256_h256-mask.tif	Y96476U3-x12100_y6346_w256_h256-instancemask.tif	w256_h256	mouse	kidney	DAPI	2024.6	Experimental data
Y96476U3-x12100_y8376_w256_h256	Y96476U3-x12100_y8376_w256_h256-img.tif	Y96476U3-x12100_y8376_w256_h256-mask.tif	Y96476U3-x12100_y8376_w256_h256-instancemask.tif	w256_h256	mouse	kidney	DAPI	2024.6	Experimental data
Y96476U3-x12356_y6346_w256_h256	Y96476U3-x12356_y6346_w256_h256-img.tif	Y96476U3-x12356_y6346_w256_h256-mask.tif	Y96476U3-x12356_y6346_w256_h256-instancemask.tif	w256_h256	mouse	kidney	DAPI	2024.6	Experimental data
Y96476U3-x12356_y8376_w256_h256	Y96476U3-x12356_y8376_w256_h256-img.tif	Y96476U3-x12356_y8376_w256_h256-mask.tif	Y96476U3-x12356_y8376_w256_h256-instancemask.tif	w256_h256	mouse	kidney	DAPI	2024.6	Experimental data
Y96476U3-x14520_y4060_w256_h256	Y96476U3-x14520_y4060_w256_h256-img.tif	Y96476U3-x14520_y4060_w256_h256-mask.tif	Y96476U3-x14520_y4060_w256_h256-instancemask.tif	w256_h256	mouse	kidney	DAPI	2024.6	Experimental data
Y96476U3-x14520_y6090_w256_h256	Y96476U3-x14520_y6090_w256_h256-img.tif	Y96476U3-x14520_y6090_w256_h256-mask.tif	Y96476U3-x14520_y6090_w256_h256-instancemask.tif	w256_h256	mouse	kidney	DAPI	2024.6	Experimental data
Y96476U3-x14520_y6346_w256_h256	Y96476U3-x14520_y6346_w256_h256-img.tif	Y96476U3-x14520_y6346_w256_h256-mask.tif	Y96476U3-x14520_y6346_w256_h256-instancemask.tif	w256_h256	mouse	kidney	DAPI	2024.6	Experimental data
Y96476U3-x14776_y4060_w256_h256	Y96476U3-x14776_y4060_w256_h256-img.tif	Y96476U3-x14776_y4060_w256_h256-mask.tif	Y96476U3-x14776_y4060_w256_h256-instancemask.tif	w256_h256	mouse	kidney	DAPI	2024.6	Experimental data
Y96476U3-x14776_y4316_w256_h256	Y96476U3-x14776_y4316_w256_h256-img.tif	Y96476U3-x14776_y4316_w256_h256-mask.tif	Y96476U3-x14776_y4316_w256_h256-instancemask.tif	w256_h256	mouse	kidney	DAPI	2024.6	Experimental data
Y96476U3-x14776_y6346_w256_h256	Y96476U3-x14776_y6346_w256_h256-img.tif	Y96476U3-x14776_y6346_w256_h256-mask.tif	Y96476U3-x14776_y6346_w256_h256-instancemask.tif	w256_h256	mouse	kidney	DAPI	2024.6	Experimental data
Y96476U3-x16940_y4060_w256_h256	Y96476U3-x16940_y4060_w256_h256-img.tif	Y96476U3-x16940_y4060_w256_h256-mask.tif	Y96476U3-x16940_y4060_w256_h256-instancemask.tif	w256_h256	mouse	kidney	DAPI	2024.6	Experimental data
Y96476U3-x16940_y4316_w256_h256	Y96476U3-x16940_y4316_w256_h256-img.tif	Y96476U3-x16940_y4316_w256_h256-mask.tif	Y96476U3-x16940_y4316_w256_h256-instancemask.tif	w256_h256	mouse	kidney	DAPI	2024.6	Experimental data
Y96476U3-x16940_y6346_w256_h256	Y96476U3-x16940_y6346_w256_h256-img.tif	Y96476U3-x16940_y6346_w256_h256-mask.tif	Y96476U3-x16940_y6346_w256_h256-instancemask.tif	w256_h256	mouse	kidney	DAPI	2024.6	Experimental data
Y96476U3-x17196_y4060_w256_h256	Y96476U3-x17196_y4060_w256_h256-img.tif	Y96476U3-x17196_y4060_w256_h256-mask.tif	Y96476U3-x17196_y4060_w256_h256-instancemask.tif	w256_h256	mouse	kidney	DAPI	2024.6	Experimental data
Y96476U3-x17196_y4316_w256_h256	Y96476U3-x17196_y4316_w256_h256-img.tif	Y96476U3-x17196_y4316_w256_h256-mask.tif	Y96476U3-x17196_y4316_w256_h256-instancemask.tif	w256_h256	mouse	kidney	DAPI	2024.6	Experimental data
Y96476U3-x22036_y6090_w256_h256	Y96476U3-x22036_y6090_w256_h256-img.tif	Y96476U3-x22036_y6090_w256_h256-mask.tif	Y96476U3-x22036_y6090_w256_h256-instancemask.tif	w256_h256	mouse	kidney	DAPI	2024.6	Experimental data
Y96476U3-x22036_y6346_w256_h256	Y96476U3-x22036_y6346_w256_h256-img.tif	Y96476U3-x22036_y6346_w256_h256-mask.tif	Y96476U3-x22036_y6346_w256_h256-instancemask.tif	w256_h256	mouse	kidney	DAPI	2024.6	Experimental data
Y96476U4-x19616_y12180_w256_h256	Y96476U4-x19616_y12180_w256_h256-img.tif	Y96476U4-x19616_y12180_w256_h256-mask.tif	Y96476U4-x19616_y12180_w256_h256-instancemask.tif	w256_h256	mouse	kidney	DAPI	2024.6	Experimental data
Y96476U4-x19616_y12436_w256_h256	Y96476U4-x19616_y12436_w256_h256-img.tif	Y96476U4-x19616_y12436_w256_h256-mask.tif	Y96476U4-x19616_y12436_w256_h256-instancemask.tif	w256_h256	mouse	kidney	DAPI	2024.6	Experimental data
Y96476U4-x21780_y10406_w256_h256	Y96476U4-x21780_y10406_w256_h256-img.tif	Y96476U4-x21780_y10406_w256_h256-mask.tif	Y96476U4-x21780_y10406_w256_h256-instancemask.tif	w256_h256	mouse	kidney	DAPI	2024.6	Experimental data
Y96476U4-x22036_y10150_w256_h256	Y96476U4-x22036_y10150_w256_h256-img.tif	Y96476U4-x22036_y10150_w256_h256-mask.tif	Y96476U4-x22036_y10150_w256_h256-instancemask.tif	w256_h256	mouse	kidney	DAPI	2024.6	Experimental data
Y96476U4-x22036_y10406_w256_h256	Y96476U4-x22036_y10406_w256_h256-img.tif	Y96476U4-x22036_y10406_w256_h256-mask.tif	Y96476U4-x22036_y10406_w256_h256-instancemask.tif	w256_h256	mouse	kidney	DAPI	2024.6	Experimental data
Y96476U4-x24200_y12180_w256_h256	Y96476U4-x24200_y12180_w256_h256-img.tif	Y96476U4-x24200_y12180_w256_h256-mask.tif	Y96476U4-x24200_y12180_w256_h256-instancemask.tif	w256_h256	mouse	kidney	DAPI	2024.6	Experimental data
Y96476U4-x24200_y12436_w256_h256	Y96476U4-x24200_y12436_w256_h256-img.tif	Y96476U4-x24200_y12436_w256_h256-mask.tif	Y96476U4-x24200_y12436_w256_h256-instancemask.tif	w256_h256	mouse	kidney	DAPI	2024.6	Experimental data
Y96476U4-x24456_y12436_w256_h256	Y96476U4-x24456_y12436_w256_h256-img.tif	Y96476U4-x24456_y12436_w256_h256-mask.tif	Y96476U4-x24456_y12436_w256_h256-instancemask.tif	w256_h256	mouse	kidney	DAPI	2024.6	Experimental data
Y96476U4-x24456_y14466_w256_h256	Y96476U4-x24456_y14466_w256_h256-img.tif	Y96476U4-x24456_y14466_w256_h256-mask.tif	Y96476U4-x24456_y14466_w256_h256-instancemask.tif	w256_h256	mouse	kidney	DAPI	2024.6	Experimental data
Y96476U4-x9936_y6090_w256_h256	Y96476U4-x9936_y6090_w256_h256-img.tif	Y96476U4-x9936_y6090_w256_h256-mask.tif	Y96476U4-x9936_y6090_w256_h256-instancemask.tif	w256_h256	mouse	kidney	DAPI	2024.6	Experimental data
Y96476U4-x9936_y6346_w256_h256	Y96476U4-x9936_y6346_w256_h256-img.tif	Y96476U4-x9936_y6346_w256_h256-mask.tif	Y96476U4-x9936_y6346_w256_h256-instancemask.tif	w256_h256	mouse	kidney	DAPI	2024.6	Experimental data
Y96476U4-x9936_y8120_w256_h256	Y96476U4-x9936_y8120_w256_h256-img.tif	Y96476U4-x9936_y8120_w256_h256-mask.tif	Y96476U4-x9936_y8120_w256_h256-instancemask.tif	w256_h256	mouse	kidney	DAPI	2024.6	Experimental data
Y96476U4-x9936_y8376_w256_h256	Y96476U4-x9936_y8376_w256_h256-img.tif	Y96476U4-x9936_y8376_w256_h256-mask.tif	Y96476U4-x9936_y8376_w256_h256-instancemask.tif	w256_h256	mouse	kidney	DAPI	2024.6	Experimental data
Y96476U7-x12100_y12180_w256_h256	Y96476U7-x12100_y12180_w256_h256-img.tif	Y96476U7-x12100_y12180_w256_h256-mask.tif	Y96476U7-x12100_y12180_w256_h256-instancemask.tif	w256_h256	mouse	olfactory bulb	DAPI	2024.6	Experimental data
Y96476U7-x12100_y12436_w256_h256	Y96476U7-x12100_y12436_w256_h256-img.tif	Y96476U7-x12100_y12436_w256_h256-mask.tif	Y96476U7-x12100_y12436_w256_h256-instancemask.tif	w256_h256	mouse	olfactory bulb	DAPI	2024.6	Experimental data
Y96476U7-x12356_y10406_w256_h256	Y96476U7-x12356_y10406_w256_h256-img.tif	Y96476U7-x12356_y10406_w256_h256-mask.tif	Y96476U7-x12356_y10406_w256_h256-instancemask.tif	w256_h256	mouse	olfactory bulb	DAPI	2024.6	Experimental data
Y96476U7-x12356_y12180_w256_h256	Y96476U7-x12356_y12180_w256_h256-img.tif	Y96476U7-x12356_y12180_w256_h256-mask.tif	Y96476U7-x12356_y12180_w256_h256-instancemask.tif	w256_h256	mouse	olfactory bulb	DAPI	2024.6	Experimental data
Y96476U7-x16940_y10150_w256_h256	Y96476U7-x16940_y10150_w256_h256-img.tif	Y96476U7-x16940_y10150_w256_h256-mask.tif	Y96476U7-x16940_y10150_w256_h256-instancemask.tif	w256_h256	mouse	olfactory bulb	DAPI	2024.6	Experimental data
Y96476U7-x16940_y10406_w256_h256	Y96476U7-x16940_y10406_w256_h256-img.tif	Y96476U7-x16940_y10406_w256_h256-mask.tif	Y96476U7-x16940_y10406_w256_h256-instancemask.tif	w256_h256	mouse	olfactory bulb	DAPI	2024.6	Experimental data
Y96476U7-x17196_y10150_w256_h256	Y96476U7-x17196_y10150_w256_h256-img.tif	Y96476U7-x17196_y10150_w256_h256-mask.tif	Y96476U7-x17196_y10150_w256_h256-instancemask.tif	w256_h256	mouse	olfactory bulb	DAPI	2024.6	Experimental data
Y96476U7-x17196_y10406_w256_h256	Y96476U7-x17196_y10406_w256_h256-img.tif	Y96476U7-x17196_y10406_w256_h256-mask.tif	Y96476U7-x17196_y10406_w256_h256-instancemask.tif	w256_h256	mouse	olfactory bulb	DAPI	2024.6	Experimental data
Y96476U7-x7260_y10150_w256_h256	Y96476U7-x7260_y10150_w256_h256-img.tif	Y96476U7-x7260_y10150_w256_h256-mask.tif	Y96476U7-x7260_y10150_w256_h256-instancemask.tif	w256_h256	mouse	olfactory bulb	DAPI	2024.6	Experimental data
Y96476U7-x7260_y10406_w256_h256	Y96476U7-x7260_y10406_w256_h256-img.tif	Y96476U7-x7260_y10406_w256_h256-mask.tif	Y96476U7-x7260_y10406_w256_h256-instancemask.tif	w256_h256	mouse	olfactory bulb	DAPI	2024.6	Experimental data
Y96476U7-x7260_y6090_w256_h256	Y96476U7-x7260_y6090_w256_h256-img.tif	Y96476U7-x7260_y6090_w256_h256-mask.tif	Y96476U7-x7260_y6090_w256_h256-instancemask.tif	w256_h256	mouse	olfactory bulb	DAPI	2024.6	Experimental data
Y96476U7-x7516_y10150_w256_h256	Y96476U7-x7516_y10150_w256_h256-img.tif	Y96476U7-x7516_y10150_w256_h256-mask.tif	Y96476U7-x7516_y10150_w256_h256-instancemask.tif	w256_h256	mouse	olfactory bulb	DAPI	2024.6	Experimental data
Y96476U7-x7516_y6090_w256_h256	Y96476U7-x7516_y6090_w256_h256-img.tif	Y96476U7-x7516_y6090_w256_h256-mask.tif	Y96476U7-x7516_y6090_w256_h256-instancemask.tif	w256_h256	mouse	olfactory bulb	DAPI	2024.6	Experimental data
Y96476U7-x7516_y6346_w256_h256	Y96476U7-x7516_y6346_w256_h256-img.tif	Y96476U7-x7516_y6346_w256_h256-mask.tif	Y96476U7-x7516_y6346_w256_h256-instancemask.tif	w256_h256	mouse	olfactory bulb	DAPI	2024.6	Experimental data
Y96476U7-x9680_y6090_w256_h256	Y96476U7-x9680_y6090_w256_h256-img.tif	Y96476U7-x9680_y6090_w256_h256-mask.tif	Y96476U7-x9680_y6090_w256_h256-instancemask.tif	w256_h256	mouse	olfactory bulb	DAPI	2024.6	Experimental data
Y96476U7-x9680_y6346_w256_h256	Y96476U7-x9680_y6346_w256_h256-img.tif	Y96476U7-x9680_y6346_w256_h256-mask.tif	Y96476U7-x9680_y6346_w256_h256-instancemask.tif	w256_h256	mouse	olfactory bulb	DAPI	2024.6	Experimental data
Y96476U8-x12100_y10150_w256_h256	Y96476U8-x12100_y10150_w256_h256-img.tif	Y96476U8-x12100_y10150_w256_h256-mask.tif	Y96476U8-x12100_y10150_w256_h256-instancemask.tif	w256_h256	mouse	olfactory bulb	DAPI	2024.6	Experimental data
Y96476U8-x12356_y10150_w256_h256	Y96476U8-x12356_y10150_w256_h256-img.tif	Y96476U8-x12356_y10150_w256_h256-mask.tif	Y96476U8-x12356_y10150_w256_h256-instancemask.tif	w256_h256	mouse	olfactory bulb	DAPI	2024.6	Experimental data
Y96476U8-x12356_y10406_w256_h256	Y96476U8-x12356_y10406_w256_h256-img.tif	Y96476U8-x12356_y10406_w256_h256-mask.tif	Y96476U8-x12356_y10406_w256_h256-instancemask.tif	w256_h256	mouse	olfactory bulb	DAPI	2024.6	Experimental data
Y96476U8-x14520_y6090_w256_h256	Y96476U8-x14520_y6090_w256_h256-img.tif	Y96476U8-x14520_y6090_w256_h256-mask.tif	Y96476U8-x14520_y6090_w256_h256-instancemask.tif	w256_h256	mouse	olfactory bulb	DAPI	2024.6	Experimental data
Y96476U8-x14520_y6346_w256_h256	Y96476U8-x14520_y6346_w256_h256-img.tif	Y96476U8-x14520_y6346_w256_h256-mask.tif	Y96476U8-x14520_y6346_w256_h256-instancemask.tif	w256_h256	mouse	olfactory bulb	DAPI	2024.6	Experimental data
Y96476U8-x14520_y8120_w256_h256	Y96476U8-x14520_y8120_w256_h256-img.tif	Y96476U8-x14520_y8120_w256_h256-mask.tif	Y96476U8-x14520_y8120_w256_h256-instancemask.tif	w256_h256	mouse	olfactory bulb	DAPI	2024.6	Experimental data
Y96476U8-x14520_y8376_w256_h256	Y96476U8-x14520_y8376_w256_h256-img.tif	Y96476U8-x14520_y8376_w256_h256-mask.tif	Y96476U8-x14520_y8376_w256_h256-instancemask.tif	w256_h256	mouse	olfactory bulb	DAPI	2024.6	Experimental data
Y96476U8-x14776_y6090_w256_h256	Y96476U8-x14776_y6090_w256_h256-img.tif	Y96476U8-x14776_y6090_w256_h256-mask.tif	Y96476U8-x14776_y6090_w256_h256-instancemask.tif	w256_h256	mouse	olfactory bulb	DAPI	2024.6	Experimental data
Y96476U8-x14776_y8376_w256_h256	Y96476U8-x14776_y8376_w256_h256-img.tif	Y96476U8-x14776_y8376_w256_h256-mask.tif	Y96476U8-x14776_y8376_w256_h256-instancemask.tif	w256_h256	mouse	olfactory bulb	DAPI	2024.6	Experimental data
Y96476U8-x5096_y6346_w256_h256	Y96476U8-x5096_y6346_w256_h256-img.tif	Y96476U8-x5096_y6346_w256_h256-mask.tif	Y96476U8-x5096_y6346_w256_h256-instancemask.tif	w256_h256	mouse	olfactory bulb	DAPI	2024.6	Experimental data
Y96476U8-x7260_y10150_w256_h256	Y96476U8-x7260_y10150_w256_h256-img.tif	Y96476U8-x7260_y10150_w256_h256-mask.tif	Y96476U8-x7260_y10150_w256_h256-instancemask.tif	w256_h256	mouse	olfactory bulb	DAPI	2024.6	Experimental data
Y96476U8-x7260_y10406_w256_h256	Y96476U8-x7260_y10406_w256_h256-img.tif	Y96476U8-x7260_y10406_w256_h256-mask.tif	Y96476U8-x7260_y10406_w256_h256-instancemask.tif	w256_h256	mouse	olfactory bulb	DAPI	2024.6	Experimental data
Y96476U8-x7516_y10150_w256_h256	Y96476U8-x7516_y10150_w256_h256-img.tif	Y96476U8-x7516_y10150_w256_h256-mask.tif	Y96476U8-x7516_y10150_w256_h256-instancemask.tif	w256_h256	mouse	olfactory bulb	DAPI	2024.6	Experimental data
Y96476U8-x7516_y10406_w256_h256	Y96476U8-x7516_y10406_w256_h256-img.tif	Y96476U8-x7516_y10406_w256_h256-mask.tif	Y96476U8-x7516_y10406_w256_h256-instancemask.tif	w256_h256	mouse	olfactory bulb	DAPI	2024.6	Experimental data
Y96476U8-x7516_y8376_w256_h256	Y96476U8-x7516_y8376_w256_h256-img.tif	Y96476U8-x7516_y8376_w256_h256-mask.tif	Y96476U8-x7516_y8376_w256_h256-instancemask.tif	w256_h256	mouse	olfactory bulb	DAPI	2024.6	Experimental data
Y96476U8-x9680_y10406_w256_h256	Y96476U8-x9680_y10406_w256_h256-img.tif	Y96476U8-x9680_y10406_w256_h256-mask.tif	Y96476U8-x9680_y10406_w256_h256-instancemask.tif	w256_h256	mouse	olfactory bulb	DAPI	2024.6	Experimental data
Y96476V7-x12100_y4060_w256_h256	Y96476V7-x12100_y4060_w256_h256-img.tif	Y96476V7-x12100_y4060_w256_h256-mask.tif	Y96476V7-x12100_y4060_w256_h256-instancemask.tif	w256_h256	mouse	brain	DAPI	2024.6	Experimental data
Y96476V7-x12100_y4316_w256_h256	Y96476V7-x12100_y4316_w256_h256-img.tif	Y96476V7-x12100_y4316_w256_h256-mask.tif	Y96476V7-x12100_y4316_w256_h256-instancemask.tif	w256_h256	mouse	brain	DAPI	2024.6	Experimental data
Y96476V7-x12356_y4060_w256_h256	Y96476V7-x12356_y4060_w256_h256-img.tif	Y96476V7-x12356_y4060_w256_h256-mask.tif	Y96476V7-x12356_y4060_w256_h256-instancemask.tif	w256_h256	mouse	brain	DAPI	2024.6	Experimental data
Y96476V7-x12356_y4316_w256_h256	Y96476V7-x12356_y4316_w256_h256-img.tif	Y96476V7-x12356_y4316_w256_h256-mask.tif	Y96476V7-x12356_y4316_w256_h256-instancemask.tif	w256_h256	mouse	brain	DAPI	2024.6	Experimental data
Y96476V7-x14520_y4060_w256_h256	Y96476V7-x14520_y4060_w256_h256-img.tif	Y96476V7-x14520_y4060_w256_h256-mask.tif	Y96476V7-x14520_y4060_w256_h256-instancemask.tif	w256_h256	mouse	brain	DAPI	2024.6	Experimental data
Y96476V7-x14520_y4316_w256_h256	Y96476V7-x14520_y4316_w256_h256-img.tif	Y96476V7-x14520_y4316_w256_h256-mask.tif	Y96476V7-x14520_y4316_w256_h256-instancemask.tif	w256_h256	mouse	brain	DAPI	2024.6	Experimental data
Y96476V7-x14776_y4060_w256_h256	Y96476V7-x14776_y4060_w256_h256-img.tif	Y96476V7-x14776_y4060_w256_h256-mask.tif	Y96476V7-x14776_y4060_w256_h256-instancemask.tif	w256_h256	mouse	brain	DAPI	2024.6	Experimental data
Y96476V7-x14776_y4316_w256_h256	Y96476V7-x14776_y4316_w256_h256-img.tif	Y96476V7-x14776_y4316_w256_h256-mask.tif	Y96476V7-x14776_y4316_w256_h256-instancemask.tif	w256_h256	mouse	brain	DAPI	2024.6	Experimental data
Y96476V7-x16940_y4060_w256_h256	Y96476V7-x16940_y4060_w256_h256-img.tif	Y96476V7-x16940_y4060_w256_h256-mask.tif	Y96476V7-x16940_y4060_w256_h256-instancemask.tif	w256_h256	mouse	brain	DAPI	2024.6	Experimental data
Y96476V7-x16940_y6090_w256_h256	Y96476V7-x16940_y6090_w256_h256-img.tif	Y96476V7-x16940_y6090_w256_h256-mask.tif	Y96476V7-x16940_y6090_w256_h256-instancemask.tif	w256_h256	mouse	brain	DAPI	2024.6	Experimental data
Y96476V7-x17196_y4316_w256_h256	Y96476V7-x17196_y4316_w256_h256-img.tif	Y96476V7-x17196_y4316_w256_h256-mask.tif	Y96476V7-x17196_y4316_w256_h256-instancemask.tif	w256_h256	mouse	brain	DAPI	2024.6	Experimental data
Y96476V7-x17196_y6346_w256_h256	Y96476V7-x17196_y6346_w256_h256-img.tif	Y96476V7-x17196_y6346_w256_h256-mask.tif	Y96476V7-x17196_y6346_w256_h256-instancemask.tif	w256_h256	mouse	brain	DAPI	2024.6	Experimental data
Y96476V7-x4840_y10150_w256_h256	Y96476V7-x4840_y10150_w256_h256-img.tif	Y96476V7-x4840_y10150_w256_h256-mask.tif	Y96476V7-x4840_y10150_w256_h256-instancemask.tif	w256_h256	mouse	brain	DAPI	2024.6	Experimental data
Y96476V7-x4840_y10406_w256_h256	Y96476V7-x4840_y10406_w256_h256-img.tif	Y96476V7-x4840_y10406_w256_h256-mask.tif	Y96476V7-x4840_y10406_w256_h256-instancemask.tif	w256_h256	mouse	brain	DAPI	2024.6	Experimental data
Y96476V7-x4840_y12180_w256_h256	Y96476V7-x4840_y12180_w256_h256-img.tif	Y96476V7-x4840_y12180_w256_h256-mask.tif	Y96476V7-x4840_y12180_w256_h256-instancemask.tif	w256_h256	mouse	brain	DAPI	2024.6	Experimental data
Y96476V7-x4840_y12436_w256_h256	Y96476V7-x4840_y12436_w256_h256-img.tif	Y96476V7-x4840_y12436_w256_h256-mask.tif	Y96476V7-x4840_y12436_w256_h256-instancemask.tif	w256_h256	mouse	brain	DAPI	2024.6	Experimental data
Y96476V7-x4840_y8376_w256_h256	Y96476V7-x4840_y8376_w256_h256-img.tif	Y96476V7-x4840_y8376_w256_h256-mask.tif	Y96476V7-x4840_y8376_w256_h256-instancemask.tif	w256_h256	mouse	brain	DAPI	2024.6	Experimental data
Y96476V7-x5096_y10150_w256_h256	Y96476V7-x5096_y10150_w256_h256-img.tif	Y96476V7-x5096_y10150_w256_h256-mask.tif	Y96476V7-x5096_y10150_w256_h256-instancemask.tif	w256_h256	mouse	brain	DAPI	2024.6	Experimental data
Y96476V7-x5096_y12436_w256_h256	Y96476V7-x5096_y12436_w256_h256-img.tif	Y96476V7-x5096_y12436_w256_h256-mask.tif	Y96476V7-x5096_y12436_w256_h256-instancemask.tif	w256_h256	mouse	brain	DAPI	2024.6	Experimental data
Y96476V7-x5096_y8376_w256_h256	Y96476V7-x5096_y8376_w256_h256-img.tif	Y96476V7-x5096_y8376_w256_h256-mask.tif	Y96476V7-x5096_y8376_w256_h256-instancemask.tif	w256_h256	mouse	brain	DAPI	2024.6	Experimental data
Y96476V7-x7260_y10406_w256_h256	Y96476V7-x7260_y10406_w256_h256-img.tif	Y96476V7-x7260_y10406_w256_h256-mask.tif	Y96476V7-x7260_y10406_w256_h256-instancemask.tif	w256_h256	mouse	brain	DAPI	2024.6	Experimental data
Y96476V7-x7260_y6090_w256_h256	Y96476V7-x7260_y6090_w256_h256-img.tif	Y96476V7-x7260_y6090_w256_h256-mask.tif	Y96476V7-x7260_y6090_w256_h256-instancemask.tif	w256_h256	mouse	brain	DAPI	2024.6	Experimental data
Y96476V7-x7260_y6346_w256_h256	Y96476V7-x7260_y6346_w256_h256-img.tif	Y96476V7-x7260_y6346_w256_h256-mask.tif	Y96476V7-x7260_y6346_w256_h256-instancemask.tif	w256_h256	mouse	brain	DAPI	2024.6	Experimental data
Y96476V7-x7260_y8120_w256_h256	Y96476V7-x7260_y8120_w256_h256-img.tif	Y96476V7-x7260_y8120_w256_h256-mask.tif	Y96476V7-x7260_y8120_w256_h256-instancemask.tif	w256_h256	mouse	brain	DAPI	2024.6	Experimental data
Y96476V7-x7516_y10150_w256_h256	Y96476V7-x7516_y10150_w256_h256-img.tif	Y96476V7-x7516_y10150_w256_h256-mask.tif	Y96476V7-x7516_y10150_w256_h256-instancemask.tif	w256_h256	mouse	brain	DAPI	2024.6	Experimental data
Y96476V7-x7516_y10406_w256_h256	Y96476V7-x7516_y10406_w256_h256-img.tif	Y96476V7-x7516_y10406_w256_h256-mask.tif	Y96476V7-x7516_y10406_w256_h256-instancemask.tif	w256_h256	mouse	brain	DAPI	2024.6	Experimental data
Y96476V7-x7516_y6090_w256_h256	Y96476V7-x7516_y6090_w256_h256-img.tif	Y96476V7-x7516_y6090_w256_h256-mask.tif	Y96476V7-x7516_y6090_w256_h256-instancemask.tif	w256_h256	mouse	brain	DAPI	2024.6	Experimental data
Y96476V7-x9680_y4060_w256_h256	Y96476V7-x9680_y4060_w256_h256-img.tif	Y96476V7-x9680_y4060_w256_h256-mask.tif	Y96476V7-x9680_y4060_w256_h256-instancemask.tif	w256_h256	mouse	brain	DAPI	2024.6	Experimental data
Y96476V7-x9936_y4060_w256_h256	Y96476V7-x9936_y4060_w256_h256-img.tif	Y96476V7-x9936_y4060_w256_h256-mask.tif	Y96476V7-x9936_y4060_w256_h256-instancemask.tif	w256_h256	mouse	brain	DAPI	2024.6	Experimental data
Y96476V7-x9936_y4316_w256_h256	Y96476V7-x9936_y4316_w256_h256-img.tif	Y96476V7-x9936_y4316_w256_h256-mask.tif	Y96476V7-x9936_y4316_w256_h256-instancemask.tif	w256_h256	mouse	brain	DAPI	2024.6	Experimental data
Y96476V8-x12100_y12436_w256_h256	Y96476V8-x12100_y12436_w256_h256-img.tif	Y96476V8-x12100_y12436_w256_h256-mask.tif	Y96476V8-x12100_y12436_w256_h256-instancemask.tif	w256_h256	mouse	brain	DAPI	2024.6	Experimental data
Y96476V8-x12100_y6090_w256_h256	Y96476V8-x12100_y6090_w256_h256-img.tif	Y96476V8-x12100_y6090_w256_h256-mask.tif	Y96476V8-x12100_y6090_w256_h256-instancemask.tif	w256_h256	mouse	brain	DAPI	2024.6	Experimental data
Y96476V8-x12100_y6346_w256_h256	Y96476V8-x12100_y6346_w256_h256-img.tif	Y96476V8-x12100_y6346_w256_h256-mask.tif	Y96476V8-x12100_y6346_w256_h256-instancemask.tif	w256_h256	mouse	brain	DAPI	2024.6	Experimental data
Y96476V8-x12356_y6090_w256_h256	Y96476V8-x12356_y6090_w256_h256-img.tif	Y96476V8-x12356_y6090_w256_h256-mask.tif	Y96476V8-x12356_y6090_w256_h256-instancemask.tif	w256_h256	mouse	brain	DAPI	2024.6	Experimental data
Y96476V8-x14520_y6090_w256_h256	Y96476V8-x14520_y6090_w256_h256-img.tif	Y96476V8-x14520_y6090_w256_h256-mask.tif	Y96476V8-x14520_y6090_w256_h256-instancemask.tif	w256_h256	mouse	brain	DAPI	2024.6	Experimental data
Y96476V8-x14776_y14210_w256_h256	Y96476V8-x14776_y14210_w256_h256-img.tif	Y96476V8-x14776_y14210_w256_h256-mask.tif	Y96476V8-x14776_y14210_w256_h256-instancemask.tif	w256_h256	mouse	brain	DAPI	2024.6	Experimental data
Y96476V8-x14776_y14466_w256_h256	Y96476V8-x14776_y14466_w256_h256-img.tif	Y96476V8-x14776_y14466_w256_h256-mask.tif	Y96476V8-x14776_y14466_w256_h256-instancemask.tif	w256_h256	mouse	brain	DAPI	2024.6	Experimental data
Y96476V8-x16940_y6346_w256_h256	Y96476V8-x16940_y6346_w256_h256-img.tif	Y96476V8-x16940_y6346_w256_h256-mask.tif	Y96476V8-x16940_y6346_w256_h256-instancemask.tif	w256_h256	mouse	brain	DAPI	2024.6	Experimental data
Y96476V8-x17196_y6090_w256_h256	Y96476V8-x17196_y6090_w256_h256-img.tif	Y96476V8-x17196_y6090_w256_h256-mask.tif	Y96476V8-x17196_y6090_w256_h256-instancemask.tif	w256_h256	mouse	brain	DAPI	2024.6	Experimental data
Y96476V8-x9680_y6090_w256_h256	Y96476V8-x9680_y6090_w256_h256-img.tif	Y96476V8-x9680_y6090_w256_h256-mask.tif	Y96476V8-x9680_y6090_w256_h256-instancemask.tif	w256_h256	mouse	brain	DAPI	2024.6	Experimental data
Y96476V8-x9680_y6346_w256_h256	Y96476V8-x9680_y6346_w256_h256-img.tif	Y96476V8-x9680_y6346_w256_h256-mask.tif	Y96476V8-x9680_y6346_w256_h256-instancemask.tif	w256_h256	mouse	brain	DAPI	2024.6	Experimental data
Y96476V8-x9936_y12180_w256_h256	Y96476V8-x9936_y12180_w256_h256-img.tif	Y96476V8-x9936_y12180_w256_h256-mask.tif	Y96476V8-x9936_y12180_w256_h256-instancemask.tif	w256_h256	mouse	brain	DAPI	2024.6	Experimental data
Y96476V8-x9936_y6090_w256_h256	Y96476V8-x9936_y6090_w256_h256-img.tif	Y96476V8-x9936_y6090_w256_h256-mask.tif	Y96476V8-x9936_y6090_w256_h256-instancemask.tif	w256_h256	mouse	brain	DAPI	2024.6	Experimental data
Z96511T3-x14520_y4060_w256_h256	Z96511T3-x14520_y4060_w256_h256-img.tif	Z96511T3-x14520_y4060_w256_h256-mask.tif	Z96511T3-x14520_y4060_w256_h256-instancemask.tif	w256_h256	mouse	liver	DAPI	2024.6	Experimental data
Z96511T3-x14776_y8376_w256_h256	Z96511T3-x14776_y8376_w256_h256-img.tif	Z96511T3-x14776_y8376_w256_h256-mask.tif	Z96511T3-x14776_y8376_w256_h256-instancemask.tif	w256_h256	mouse	liver	DAPI	2024.6	Experimental data
Z96511T3-x16940_y10406_w256_h256	Z96511T3-x16940_y10406_w256_h256-img.tif	Z96511T3-x16940_y10406_w256_h256-mask.tif	Z96511T3-x16940_y10406_w256_h256-instancemask.tif	w256_h256	mouse	liver	DAPI	2024.6	Experimental data
Z96511T3-x17196_y4316_w256_h256	Z96511T3-x17196_y4316_w256_h256-img.tif	Z96511T3-x17196_y4316_w256_h256-mask.tif	Z96511T3-x17196_y4316_w256_h256-instancemask.tif	w256_h256	mouse	liver	DAPI	2024.6	Experimental data
Z96511T3-x17196_y8376_w256_h256	Z96511T3-x17196_y8376_w256_h256-img.tif	Z96511T3-x17196_y8376_w256_h256-mask.tif	Z96511T3-x17196_y8376_w256_h256-instancemask.tif	w256_h256	mouse	liver	DAPI	2024.6	Experimental data
Z96511T3-x19360_y12436_w256_h256	Z96511T3-x19360_y12436_w256_h256-img.tif	Z96511T3-x19360_y12436_w256_h256-mask.tif	Z96511T3-x19360_y12436_w256_h256-instancemask.tif	w256_h256	mouse	liver	DAPI	2024.6	Experimental data
Z96511T3-x19616_y12436_w256_h256	Z96511T3-x19616_y12436_w256_h256-img.tif	Z96511T3-x19616_y12436_w256_h256-mask.tif	Z96511T3-x19616_y12436_w256_h256-instancemask.tif	w256_h256	mouse	liver	DAPI	2024.6	Experimental data
Z96511T3-x4840_y4060_w256_h256	Z96511T3-x4840_y4060_w256_h256-img.tif	Z96511T3-x4840_y4060_w256_h256-mask.tif	Z96511T3-x4840_y4060_w256_h256-instancemask.tif	w256_h256	mouse	liver	DAPI	2024.6	Experimental data
Z96511T3-x4840_y4316_w256_h256	Z96511T3-x4840_y4316_w256_h256-img.tif	Z96511T3-x4840_y4316_w256_h256-mask.tif	Z96511T3-x4840_y4316_w256_h256-instancemask.tif	w256_h256	mouse	liver	DAPI	2024.6	Experimental data
Z96511T3-x4840_y6346_w256_h256	Z96511T3-x4840_y6346_w256_h256-img.tif	Z96511T3-x4840_y6346_w256_h256-mask.tif	Z96511T3-x4840_y6346_w256_h256-instancemask.tif	w256_h256	mouse	liver	DAPI	2024.6	Experimental data
Z96511T3-x7516_y4060_w256_h256	Z96511T3-x7516_y4060_w256_h256-img.tif	Z96511T3-x7516_y4060_w256_h256-mask.tif	Z96511T3-x7516_y4060_w256_h256-instancemask.tif	w256_h256	mouse	liver	DAPI	2024.6	Experimental data
Z96511T3-x7516_y4316_w256_h256	Z96511T3-x7516_y4316_w256_h256-img.tif	Z96511T3-x7516_y4316_w256_h256-mask.tif	Z96511T3-x7516_y4316_w256_h256-instancemask.tif	w256_h256	mouse	liver	DAPI	2024.6	Experimental data
Z97923Y8-x10133_y14693_w256_h256	Z97923Y8-x10133_y14693_w256_h256-img.tif	Z97923Y8-x10133_y14693_w256_h256-mask.tif	Z97923Y8-x10133_y14693_w256_h256-instancemask.tif	w256_h256	mouse	brain	DAPI	2024.6	Experimental data
Z97923Y8-x10133_y14949_w256_h256	Z97923Y8-x10133_y14949_w256_h256-img.tif	Z97923Y8-x10133_y14949_w256_h256-mask.tif	Z97923Y8-x10133_y14949_w256_h256-instancemask.tif	w256_h256	mouse	brain	DAPI	2024.6	Experimental data
Z97923Y8-x10389_y14693_w256_h256	Z97923Y8-x10389_y14693_w256_h256-img.tif	Z97923Y8-x10389_y14693_w256_h256-mask.tif	Z97923Y8-x10389_y14693_w256_h256-instancemask.tif	w256_h256	mouse	brain	DAPI	2024.6	Experimental data
Z97923Y8-x10389_y14949_w256_h256	Z97923Y8-x10389_y14949_w256_h256-img.tif	Z97923Y8-x10389_y14949_w256_h256-mask.tif	Z97923Y8-x10389_y14949_w256_h256-instancemask.tif	w256_h256	mouse	brain	DAPI	2024.6	Experimental data
Z97923Y8-x4808_y18596_w256_h256	Z97923Y8-x4808_y18596_w256_h256-img.tif	Z97923Y8-x4808_y18596_w256_h256-mask.tif	Z97923Y8-x4808_y18596_w256_h256-instancemask.tif	w256_h256	mouse	brain	DAPI	2024.6	Experimental data
Z97923Y8-x4808_y18852_w256_h256	Z97923Y8-x4808_y18852_w256_h256-img.tif	Z97923Y8-x4808_y18852_w256_h256-mask.tif	Z97923Y8-x4808_y18852_w256_h256-instancemask.tif	w256_h256	mouse	brain	DAPI	2024.6	Experimental data
Z97923Y8-x5064_y18596_w256_h256	Z97923Y8-x5064_y18596_w256_h256-img.tif	Z97923Y8-x5064_y18596_w256_h256-mask.tif	Z97923Y8-x5064_y18596_w256_h256-instancemask.tif	w256_h256	mouse	brain	DAPI	2024.6	Experimental data
Z97923Y8-x5064_y18852_w256_h256	Z97923Y8-x5064_y18852_w256_h256-img.tif	Z97923Y8-x5064_y18852_w256_h256-mask.tif	Z97923Y8-x5064_y18852_w256_h256-instancemask.tif	w256_h256	mouse	brain	DAPI	2024.6	Experimental data
Z98106X7-x14356_y14756_w256_h256	Z98106X7-x14356_y14756_w256_h256-img.tif	Z98106X7-x14356_y14756_w256_h256-mask.tif	Z98106X7-x14356_y14756_w256_h256-instancemask.tif	w256_h256	mouse	kidney	DAPI	2024.6	Experimental data
Z98106X7-x14356_y15012_w256_h256	Z98106X7-x14356_y15012_w256_h256-img.tif	Z98106X7-x14356_y15012_w256_h256-mask.tif	Z98106X7-x14356_y15012_w256_h256-instancemask.tif	w256_h256	mouse	kidney	DAPI	2024.6	Experimental data
Z98106X7-x14612_y14756_w256_h256	Z98106X7-x14612_y14756_w256_h256-img.tif	Z98106X7-x14612_y14756_w256_h256-mask.tif	Z98106X7-x14612_y14756_w256_h256-instancemask.tif	w256_h256	mouse	kidney	DAPI	2024.6	Experimental data
Z98106X7-x14612_y15012_w256_h256	Z98106X7-x14612_y15012_w256_h256-img.tif	Z98106X7-x14612_y15012_w256_h256-mask.tif	Z98106X7-x14612_y15012_w256_h256-instancemask.tif	w256_h256	mouse	kidney	DAPI	2024.6	Experimental data
Z98106X7-x17671_y13756_w256_h256	Z98106X7-x17671_y13756_w256_h256-img.tif	Z98106X7-x17671_y13756_w256_h256-mask.tif	Z98106X7-x17671_y13756_w256_h256-instancemask.tif	w256_h256	mouse	kidney	DAPI	2024.6	Experimental data
Z98106X7-x17671_y14012_w256_h256	Z98106X7-x17671_y14012_w256_h256-img.tif	Z98106X7-x17671_y14012_w256_h256-mask.tif	Z98106X7-x17671_y14012_w256_h256-instancemask.tif	w256_h256	mouse	kidney	DAPI	2024.6	Experimental data
Z98106X7-x17927_y13756_w256_h256	Z98106X7-x17927_y13756_w256_h256-img.tif	Z98106X7-x17927_y13756_w256_h256-mask.tif	Z98106X7-x17927_y13756_w256_h256-instancemask.tif	w256_h256	mouse	kidney	DAPI	2024.6	Experimental data
Z98106X7-x17927_y14012_w256_h256	Z98106X7-x17927_y14012_w256_h256-img.tif	Z98106X7-x17927_y14012_w256_h256-mask.tif	Z98106X7-x17927_y14012_w256_h256-instancemask.tif	w256_h256	mouse	kidney	DAPI	2024.6	Experimental data
Z98106X7-x18160_y7556_w256_h256	Z98106X7-x18160_y7556_w256_h256-img.tif	Z98106X7-x18160_y7556_w256_h256-mask.tif	Z98106X7-x18160_y7556_w256_h256-instancemask.tif	w256_h256	mouse	kidney	DAPI	2024.6	Experimental data
Z98106X7-x18160_y7812_w256_h256	Z98106X7-x18160_y7812_w256_h256-img.tif	Z98106X7-x18160_y7812_w256_h256-mask.tif	Z98106X7-x18160_y7812_w256_h256-instancemask.tif	w256_h256	mouse	kidney	DAPI	2024.6	Experimental data
Z98106X7-x18416_y7556_w256_h256	Z98106X7-x18416_y7556_w256_h256-img.tif	Z98106X7-x18416_y7556_w256_h256-mask.tif	Z98106X7-x18416_y7556_w256_h256-instancemask.tif	w256_h256	mouse	kidney	DAPI	2024.6	Experimental data
Z98106X7-x18416_y7812_w256_h256	Z98106X7-x18416_y7812_w256_h256-img.tif	Z98106X7-x18416_y7812_w256_h256-mask.tif	Z98106X7-x18416_y7812_w256_h256-instancemask.tif	w256_h256	mouse	kidney	DAPI	2024.6	Experimental data
X98655X5-x10240_y15360_w256_h256	X98655X5-x10240_y15360_w256_h256-img.tif	X98655X5-x10240_y15360_w256_h256-mask.tif	X98655X5-x10240_y15360_w256_h256-instancemask.tif	w256_h256	mouse	liver	mIF	2024.7	Experimental data
X98655X5-x10496_y14592_w256_h256	X98655X5-x10496_y14592_w256_h256-img.tif	X98655X5-x10496_y14592_w256_h256-mask.tif	X98655X5-x10496_y14592_w256_h256-instancemask.tif	w256_h256	mouse	liver	mIF	2024.7	Experimental data
X98655X5-x10496_y15360_w256_h256	X98655X5-x10496_y15360_w256_h256-img.tif	X98655X5-x10496_y15360_w256_h256-mask.tif	X98655X5-x10496_y15360_w256_h256-instancemask.tif	w256_h256	mouse	liver	mIF	2024.7	Experimental data
X98655X5-x10496_y16896_w256_h256	X98655X5-x10496_y16896_w256_h256-img.tif	X98655X5-x10496_y16896_w256_h256-mask.tif	X98655X5-x10496_y16896_w256_h256-instancemask.tif	w256_h256	mouse	liver	mIF	2024.7	Experimental data
X98655X5-x10731_y17602_w256_h256	X98655X5-x10731_y17602_w256_h256-img.tif	X98655X5-x10731_y17602_w256_h256-mask.tif	X98655X5-x10731_y17602_w256_h256-instancemask.tif	w256_h256	mouse	liver	mIF	2024.7	Experimental data
X98655X5-x10752_y15616_w256_h256	X98655X5-x10752_y15616_w256_h256-img.tif	X98655X5-x10752_y15616_w256_h256-mask.tif	X98655X5-x10752_y15616_w256_h256-instancemask.tif	w256_h256	mouse	liver	mIF	2024.7	Experimental data
X98655X5-x10752_y15872_w256_h256	X98655X5-x10752_y15872_w256_h256-img.tif	X98655X5-x10752_y15872_w256_h256-mask.tif	X98655X5-x10752_y15872_w256_h256-instancemask.tif	w256_h256	mouse	liver	mIF	2024.7	Experimental data
X98655X5-x10752_y17664_w256_h256	X98655X5-x10752_y17664_w256_h256-img.tif	X98655X5-x10752_y17664_w256_h256-mask.tif	X98655X5-x10752_y17664_w256_h256-instancemask.tif	w256_h256	mouse	liver	mIF	2024.7	Experimental data
X98655X5-x10752_y17920_w256_h256	X98655X5-x10752_y17920_w256_h256-img.tif	X98655X5-x10752_y17920_w256_h256-mask.tif	X98655X5-x10752_y17920_w256_h256-instancemask.tif	w256_h256	mouse	liver	mIF	2024.7	Experimental data
X98655X5-x11008_y15104_w256_h256	X98655X5-x11008_y15104_w256_h256-img.tif	X98655X5-x11008_y15104_w256_h256-mask.tif	X98655X5-x11008_y15104_w256_h256-instancemask.tif	w256_h256	mouse	liver	mIF	2024.7	Experimental data
X98655X5-x11776_y14592_w256_h256	X98655X5-x11776_y14592_w256_h256-img.tif	X98655X5-x11776_y14592_w256_h256-mask.tif	X98655X5-x11776_y14592_w256_h256-instancemask.tif	w256_h256	mouse	liver	mIF	2024.7	Experimental data
X98655X5-x12032_y17408_w256_h256	X98655X5-x12032_y17408_w256_h256-img.tif	X98655X5-x12032_y17408_w256_h256-mask.tif	X98655X5-x12032_y17408_w256_h256-instancemask.tif	w256_h256	mouse	liver	mIF	2024.7	Experimental data
X98655X5-x12288_y14080_w256_h256	X98655X5-x12288_y14080_w256_h256-img.tif	X98655X5-x12288_y14080_w256_h256-mask.tif	X98655X5-x12288_y14080_w256_h256-instancemask.tif	w256_h256	mouse	liver	mIF	2024.7	Experimental data
X98655X5-x12288_y17408_w256_h256	X98655X5-x12288_y17408_w256_h256-img.tif	X98655X5-x12288_y17408_w256_h256-mask.tif	X98655X5-x12288_y17408_w256_h256-instancemask.tif	w256_h256	mouse	liver	mIF	2024.7	Experimental data
X98655X5-x12288_y17920_w256_h256	X98655X5-x12288_y17920_w256_h256-img.tif	X98655X5-x12288_y17920_w256_h256-mask.tif	X98655X5-x12288_y17920_w256_h256-instancemask.tif	w256_h256	mouse	liver	mIF	2024.7	Experimental data
X98655X5-x12800_y9728_w256_h256	X98655X5-x12800_y9728_w256_h256-img.tif	X98655X5-x12800_y9728_w256_h256-mask.tif	X98655X5-x12800_y9728_w256_h256-instancemask.tif	w256_h256	mouse	liver	mIF	2024.7	Experimental data
X98655X5-x13312_y9216_w256_h256	X98655X5-x13312_y9216_w256_h256-img.tif	X98655X5-x13312_y9216_w256_h256-mask.tif	X98655X5-x13312_y9216_w256_h256-instancemask.tif	w256_h256	mouse	liver	mIF	2024.7	Experimental data
X98655X5-x13312_y9472_w256_h256	X98655X5-x13312_y9472_w256_h256-img.tif	X98655X5-x13312_y9472_w256_h256-mask.tif	X98655X5-x13312_y9472_w256_h256-instancemask.tif	w256_h256	mouse	liver	mIF	2024.7	Experimental data
X98655X5-x13515_y8897_w256_h256	X98655X5-x13515_y8897_w256_h256-img.tif	X98655X5-x13515_y8897_w256_h256-mask.tif	X98655X5-x13515_y8897_w256_h256-instancemask.tif	w256_h256	mouse	liver	mIF	2024.7	Experimental data
X98655X5-x13568_y11008_w256_h256	X98655X5-x13568_y11008_w256_h256-img.tif	X98655X5-x13568_y11008_w256_h256-mask.tif	X98655X5-x13568_y11008_w256_h256-instancemask.tif	w256_h256	mouse	liver	mIF	2024.7	Experimental data
X98655X5-x14848_y15616_w256_h256	X98655X5-x14848_y15616_w256_h256-img.tif	X98655X5-x14848_y15616_w256_h256-mask.tif	X98655X5-x14848_y15616_w256_h256-instancemask.tif	w256_h256	mouse	liver	mIF	2024.7	Experimental data
X98655X5-x14848_y15872_w256_h256	X98655X5-x14848_y15872_w256_h256-img.tif	X98655X5-x14848_y15872_w256_h256-mask.tif	X98655X5-x14848_y15872_w256_h256-instancemask.tif	w256_h256	mouse	liver	mIF	2024.7	Experimental data
X98655X5-x16086_y11228_w256_h256	X98655X5-x16086_y11228_w256_h256-img.tif	X98655X5-x16086_y11228_w256_h256-mask.tif	X98655X5-x16086_y11228_w256_h256-instancemask.tif	w256_h256	mouse	liver	mIF	2024.7	Experimental data
X98655X5-x17152_y13568_w256_h256	X98655X5-x17152_y13568_w256_h256-img.tif	X98655X5-x17152_y13568_w256_h256-mask.tif	X98655X5-x17152_y13568_w256_h256-instancemask.tif	w256_h256	mouse	liver	mIF	2024.7	Experimental data
X98655X5-x7680_y18688_w256_h256	X98655X5-x7680_y18688_w256_h256-img.tif	X98655X5-x7680_y18688_w256_h256-mask.tif	X98655X5-x7680_y18688_w256_h256-instancemask.tif	w256_h256	mouse	liver	mIF	2024.7	Experimental data
X98655X5-x7936_y18944_w256_h256	X98655X5-x7936_y18944_w256_h256-img.tif	X98655X5-x7936_y18944_w256_h256-mask.tif	X98655X5-x7936_y18944_w256_h256-instancemask.tif	w256_h256	mouse	liver	mIF	2024.7	Experimental data
X98655X5-x7936_y19200_w256_h256	X98655X5-x7936_y19200_w256_h256-img.tif	X98655X5-x7936_y19200_w256_h256-mask.tif	X98655X5-x7936_y19200_w256_h256-instancemask.tif	w256_h256	mouse	liver	mIF	2024.7	Experimental data
X98655X5-x7936_y19456_w256_h256	X98655X5-x7936_y19456_w256_h256-img.tif	X98655X5-x7936_y19456_w256_h256-mask.tif	X98655X5-x7936_y19456_w256_h256-instancemask.tif	w256_h256	mouse	liver	mIF	2024.7	Experimental data
X98655X5-x8192_y18944_w256_h256	X98655X5-x8192_y18944_w256_h256-img.tif	X98655X5-x8192_y18944_w256_h256-mask.tif	X98655X5-x8192_y18944_w256_h256-instancemask.tif	w256_h256	mouse	liver	mIF	2024.7	Experimental data
X98655X5-x8704_y17408_w256_h256	X98655X5-x8704_y17408_w256_h256-img.tif	X98655X5-x8704_y17408_w256_h256-mask.tif	X98655X5-x8704_y17408_w256_h256-instancemask.tif	w256_h256	mouse	liver	mIF	2024.7	Experimental data
X98655X5-x8704_y17664_w256_h256	X98655X5-x8704_y17664_w256_h256-img.tif	X98655X5-x8704_y17664_w256_h256-mask.tif	X98655X5-x8704_y17664_w256_h256-instancemask.tif	w256_h256	mouse	liver	mIF	2024.7	Experimental data
X98655X5-x8704_y17920_w256_h256	X98655X5-x8704_y17920_w256_h256-img.tif	X98655X5-x8704_y17920_w256_h256-mask.tif	X98655X5-x8704_y17920_w256_h256-instancemask.tif	w256_h256	mouse	liver	mIF	2024.7	Experimental data
X98655X5-x8960_y17408_w256_h256	X98655X5-x8960_y17408_w256_h256-img.tif	X98655X5-x8960_y17408_w256_h256-mask.tif	X98655X5-x8960_y17408_w256_h256-instancemask.tif	w256_h256	mouse	liver	mIF	2024.7	Experimental data
X98655X5-x8960_y17664_w256_h256	X98655X5-x8960_y17664_w256_h256-img.tif	X98655X5-x8960_y17664_w256_h256-mask.tif	X98655X5-x8960_y17664_w256_h256-instancemask.tif	w256_h256	mouse	liver	mIF	2024.7	Experimental data
X98655X5-x8960_y17920_w256_h256	X98655X5-x8960_y17920_w256_h256-img.tif	X98655X5-x8960_y17920_w256_h256-mask.tif	X98655X5-x8960_y17920_w256_h256-instancemask.tif	w256_h256	mouse	liver	mIF	2024.7	Experimental data
X98655X5-x8960_y18432_w256_h256	X98655X5-x8960_y18432_w256_h256-img.tif	X98655X5-x8960_y18432_w256_h256-mask.tif	X98655X5-x8960_y18432_w256_h256-instancemask.tif	w256_h256	mouse	liver	mIF	2024.7	Experimental data
X98655X5-x9216_y15872_w256_h256	X98655X5-x9216_y15872_w256_h256-img.tif	X98655X5-x9216_y15872_w256_h256-mask.tif	X98655X5-x9216_y15872_w256_h256-instancemask.tif	w256_h256	mouse	liver	mIF	2024.7	Experimental data
X98655X5-x9216_y16640_w256_h256	X98655X5-x9216_y16640_w256_h256-img.tif	X98655X5-x9216_y16640_w256_h256-mask.tif	X98655X5-x9216_y16640_w256_h256-instancemask.tif	w256_h256	mouse	liver	mIF	2024.7	Experimental data
X98655X5-x9216_y18176_w256_h256	X98655X5-x9216_y18176_w256_h256-img.tif	X98655X5-x9216_y18176_w256_h256-mask.tif	X98655X5-x9216_y18176_w256_h256-instancemask.tif	w256_h256	mouse	liver	mIF	2024.7	Experimental data
X98655X5-x9472_y16896_w256_h256	X98655X5-x9472_y16896_w256_h256-img.tif	X98655X5-x9472_y16896_w256_h256-mask.tif	X98655X5-x9472_y16896_w256_h256-instancemask.tif	w256_h256	mouse	liver	mIF	2024.7	Experimental data
X98655X5-x9472_y17920_w256_h256	X98655X5-x9472_y17920_w256_h256-img.tif	X98655X5-x9472_y17920_w256_h256-mask.tif	X98655X5-x9472_y17920_w256_h256-instancemask.tif	w256_h256	mouse	liver	mIF	2024.7	Experimental data
X98655X5-x9728_y17664_w256_h256	X98655X5-x9728_y17664_w256_h256-img.tif	X98655X5-x9728_y17664_w256_h256-mask.tif	X98655X5-x9728_y17664_w256_h256-instancemask.tif	w256_h256	mouse	liver	mIF	2024.7	Experimental data
X98655X5-x9728_y18176_w256_h256	X98655X5-x9728_y18176_w256_h256-img.tif	X98655X5-x9728_y18176_w256_h256-mask.tif	X98655X5-x9728_y18176_w256_h256-instancemask.tif	w256_h256	mouse	liver	mIF	2024.7	Experimental data
X98655X5-x9984_y16384_w256_h256	X98655X5-x9984_y16384_w256_h256-img.tif	X98655X5-x9984_y16384_w256_h256-mask.tif	X98655X5-x9984_y16384_w256_h256-instancemask.tif	w256_h256	mouse	liver	mIF	2024.7	Experimental data
X98655X5-x9984_y16896_w256_h256	X98655X5-x9984_y16896_w256_h256-img.tif	X98655X5-x9984_y16896_w256_h256-mask.tif	X98655X5-x9984_y16896_w256_h256-instancemask.tif	w256_h256	mouse	liver	mIF	2024.7	Experimental data
Z99997Z8-x20224_y17408_w256_h256	Z99997Z8-x20224_y17408_w256_h256-img.tif	Z99997Z8-x20224_y17408_w256_h256-mask.tif	Z99997Z8-x20224_y17408_w256_h256-instancemask.tif	w256_h256	mouse	spleen	mIF	2024.7	Experimental data
Z99997Z8-x21504_y14848_w256_h256	Z99997Z8-x21504_y14848_w256_h256-img.tif	Z99997Z8-x21504_y14848_w256_h256-mask.tif	Z99997Z8-x21504_y14848_w256_h256-instancemask.tif	w256_h256	mouse	spleen	mIF	2024.7	Experimental data
Z99998Z8-x10496_y8192_w256_h256	Z99998Z8-x10496_y8192_w256_h256-img.tif	Z99998Z8-x10496_y8192_w256_h256-mask.tif	Z99998Z8-x10496_y8192_w256_h256-instancemask.tif	w256_h256	mouse	spleen	mIF	2024.7	Experimental data
Z99998Z8-x11520_y13056_w256_h256	Z99998Z8-x11520_y13056_w256_h256-img.tif	Z99998Z8-x11520_y13056_w256_h256-mask.tif	Z99998Z8-x11520_y13056_w256_h256-instancemask.tif	w256_h256	mouse	spleen	mIF	2024.7	Experimental data
Z99999Y8-x13824_y11008_w256_h256	Z99999Y8-x13824_y11008_w256_h256-img.tif	Z99999Y8-x13824_y11008_w256_h256-mask.tif	Z99999Y8-x13824_y11008_w256_h256-instancemask.tif	w256_h256	mouse	thymus	mIF	2024.7	Experimental data
Z99999Y8-x13824_y11520_w256_h256	Z99999Y8-x13824_y11520_w256_h256-img.tif	Z99999Y8-x13824_y11520_w256_h256-mask.tif	Z99999Y8-x13824_y11520_w256_h256-instancemask.tif	w256_h256	mouse	thymus	mIF	2024.7	Experimental data
Z99999Y8-x14080_y11520_w256_h256	Z99999Y8-x14080_y11520_w256_h256-img.tif	Z99999Y8-x14080_y11520_w256_h256-mask.tif	Z99999Y8-x14080_y11520_w256_h256-instancemask.tif	w256_h256	mouse	thymus	mIF	2024.7	Experimental data
Z99999Z8-x11776_y14848_w256_h256	Z99999Z8-x11776_y14848_w256_h256-img.tif	Z99999Z8-x11776_y14848_w256_h256-mask.tif	Z99999Z8-x11776_y14848_w256_h256-instancemask.tif	w256_h256	mouse	thymus	mIF	2024.7	Experimental data
Z99999Z8-x12032_y14336_w256_h256	Z99999Z8-x12032_y14336_w256_h256-img.tif	Z99999Z8-x12032_y14336_w256_h256-mask.tif	Z99999Z8-x12032_y14336_w256_h256-instancemask.tif	w256_h256	mouse	thymus	mIF	2024.7	Experimental data
Z99999Z8-x7936_y14080_w256_h256	Z99999Z8-x7936_y14080_w256_h256-img.tif	Z99999Z8-x7936_y14080_w256_h256-mask.tif	Z99999Z8-x7936_y14080_w256_h256-instancemask.tif	w256_h256	mouse	thymus	mIF	2024.7	Experimental data
Z99999Z8-x9216_y13312_w256_h256	Z99999Z8-x9216_y13312_w256_h256-img.tif	Z99999Z8-x9216_y13312_w256_h256-mask.tif	Z99999Z8-x9216_y13312_w256_h256-instancemask.tif	w256_h256	mouse	thymus	mIF	2024.7	Experimental data
ZU511-x10077_y11316_w256_h256	ZU511-x10077_y11316_w256_h256-img.tif	ZU511-x10077_y11316_w256_h256-mask.tif	ZU511-x10077_y11316_w256_h256-instancemask.tif	w256_h256	mouse	liver	mIF	2024.7	Experimental data
ZU511-x11085_y11187_w256_h256	ZU511-x11085_y11187_w256_h256-img.tif	ZU511-x11085_y11187_w256_h256-mask.tif	ZU511-x11085_y11187_w256_h256-instancemask.tif	w256_h256	mouse	liver	mIF	2024.7	Experimental data
ZU511-x14328_y5880_w256_h256	ZU511-x14328_y5880_w256_h256-img.tif	ZU511-x14328_y5880_w256_h256-mask.tif	ZU511-x14328_y5880_w256_h256-instancemask.tif	w256_h256	mouse	liver	mIF	2024.7	Experimental data
ZU511-x16457_y17527_w256_h256	ZU511-x16457_y17527_w256_h256-img.tif	ZU511-x16457_y17527_w256_h256-mask.tif	ZU511-x16457_y17527_w256_h256-instancemask.tif	w256_h256	mouse	liver	mIF	2024.7	Experimental data
HH799998926YI_Y8-x6917_y21587_w256_h256	HH799998926YI_Y8-x6917_y21587_w256_h256-img.tif	HH799998926YI_Y8-x6917_y21587_w256_h256-mask.tif	HH799998926YI_Y8-x6917_y21587_w256_h256-instancemask.tif	w256_h256	mouse	lung cancer	ssDNA	2024.6	Experimental data
HH799998926YI_Y8-x6917_y21843_w256_h256	HH799998926YI_Y8-x6917_y21843_w256_h256-img.tif	HH799998926YI_Y8-x6917_y21843_w256_h256-mask.tif	HH799998926YI_Y8-x6917_y21843_w256_h256-instancemask.tif	w256_h256	mouse	lung cancer	ssDNA	2024.6	Experimental data
HH799998926YI_Y8-x7173_y21587_w256_h256	HH799998926YI_Y8-x7173_y21587_w256_h256-img.tif	HH799998926YI_Y8-x7173_y21587_w256_h256-mask.tif	HH799998926YI_Y8-x7173_y21587_w256_h256-instancemask.tif	w256_h256	mouse	lung cancer	ssDNA	2024.6	Experimental data
HH799998926YI_Y8-x7173_y21843_w256_h256	HH799998926YI_Y8-x7173_y21843_w256_h256-img.tif	HH799998926YI_Y8-x7173_y21843_w256_h256-mask.tif	HH799998926YI_Y8-x7173_y21843_w256_h256-instancemask.tif	w256_h256	mouse	lung cancer	ssDNA	2024.6	Experimental data
HH799999089GI_U8-x14385_y9256_w256_h256	HH799999089GI_U8-x14385_y9256_w256_h256-img.tif	HH799999089GI_U8-x14385_y9256_w256_h256-mask.tif	HH799999089GI_U8-x14385_y9256_w256_h256-instancemask.tif	w256_h256	mouse	amnion	ssDNA	2024.6	Experimental data
HH799999089GI_U8-x14385_y9512_w256_h256	HH799999089GI_U8-x14385_y9512_w256_h256-img.tif	HH799999089GI_U8-x14385_y9512_w256_h256-mask.tif	HH799999089GI_U8-x14385_y9512_w256_h256-instancemask.tif	w256_h256	mouse	amnion	ssDNA	2024.6	Experimental data
HH799999089GI_U8-x14641_y9256_w256_h256	HH799999089GI_U8-x14641_y9256_w256_h256-img.tif	HH799999089GI_U8-x14641_y9256_w256_h256-mask.tif	HH799999089GI_U8-x14641_y9256_w256_h256-instancemask.tif	w256_h256	mouse	amnion	ssDNA	2024.6	Experimental data
HH799999089GI_U8-x14641_y9512_w256_h256	HH799999089GI_U8-x14641_y9512_w256_h256-img.tif	HH799999089GI_U8-x14641_y9512_w256_h256-mask.tif	HH799999089GI_U8-x14641_y9512_w256_h256-instancemask.tif	w256_h256	mouse	amnion	ssDNA	2024.6	Experimental data
HH799999164YO_W4-x15016_y15492_w256_h256	HH799999164YO_W4-x15016_y15492_w256_h256-img.tif	HH799999164YO_W4-x15016_y15492_w256_h256-mask.tif	HH799999164YO_W4-x15016_y15492_w256_h256-instancemask.tif	w256_h256	mouse	brain	ssDNA	2024.6	Experimental data
HH799999164YO_W4-x15016_y15748_w256_h256	HH799999164YO_W4-x15016_y15748_w256_h256-img.tif	HH799999164YO_W4-x15016_y15748_w256_h256-mask.tif	HH799999164YO_W4-x15016_y15748_w256_h256-instancemask.tif	w256_h256	mouse	brain	ssDNA	2024.6	Experimental data
HH799999164YO_W4-x15272_y15492_w256_h256	HH799999164YO_W4-x15272_y15492_w256_h256-img.tif	HH799999164YO_W4-x15272_y15492_w256_h256-mask.tif	HH799999164YO_W4-x15272_y15492_w256_h256-instancemask.tif	w256_h256	mouse	brain	ssDNA	2024.6	Experimental data
HH799999164YO_W4-x15272_y15748_w256_h256	HH799999164YO_W4-x15272_y15748_w256_h256-img.tif	HH799999164YO_W4-x15272_y15748_w256_h256-mask.tif	HH799999164YO_W4-x15272_y15748_w256_h256-instancemask.tif	w256_h256	mouse	brain	ssDNA	2024.6	Experimental data
HH799999164YO_W4-x17613_y13909_w256_h256	HH799999164YO_W4-x17613_y13909_w256_h256-img.tif	HH799999164YO_W4-x17613_y13909_w256_h256-mask.tif	HH799999164YO_W4-x17613_y13909_w256_h256-instancemask.tif	w256_h256	mouse	brain	ssDNA	2024.6	Experimental data
HH799999164YO_W4-x17613_y14165_w256_h256	HH799999164YO_W4-x17613_y14165_w256_h256-img.tif	HH799999164YO_W4-x17613_y14165_w256_h256-mask.tif	HH799999164YO_W4-x17613_y14165_w256_h256-instancemask.tif	w256_h256	mouse	brain	ssDNA	2024.6	Experimental data
HH799999164YO_W4-x17869_y13909_w256_h256	HH799999164YO_W4-x17869_y13909_w256_h256-img.tif	HH799999164YO_W4-x17869_y13909_w256_h256-mask.tif	HH799999164YO_W4-x17869_y13909_w256_h256-instancemask.tif	w256_h256	mouse	brain	ssDNA	2024.6	Experimental data
HH799999164YO_W4-x17869_y14165_w256_h256	HH799999164YO_W4-x17869_y14165_w256_h256-img.tif	HH799999164YO_W4-x17869_y14165_w256_h256-mask.tif	HH799999164YO_W4-x17869_y14165_w256_h256-instancemask.tif	w256_h256	mouse	brain	ssDNA	2024.6	Experimental data
HH799999238YI_V8-x14382_y13178_w256_h256	HH799999238YI_V8-x14382_y13178_w256_h256-img.tif	HH799999238YI_V8-x14382_y13178_w256_h256-mask.tif	HH799999238YI_V8-x14382_y13178_w256_h256-instancemask.tif	w256_h256	mouse	olfactory bulb cancer	ssDNA	2024.6	Experimental data
HH799999238YI_V8-x14382_y13434_w256_h256	HH799999238YI_V8-x14382_y13434_w256_h256-img.tif	HH799999238YI_V8-x14382_y13434_w256_h256-mask.tif	HH799999238YI_V8-x14382_y13434_w256_h256-instancemask.tif	w256_h256	mouse	olfactory bulb cancer	ssDNA	2024.6	Experimental data
HH799999238YI_V8-x14638_y13178_w256_h256	HH799999238YI_V8-x14638_y13178_w256_h256-img.tif	HH799999238YI_V8-x14638_y13178_w256_h256-mask.tif	HH799999238YI_V8-x14638_y13178_w256_h256-instancemask.tif	w256_h256	mouse	olfactory bulb cancer	ssDNA	2024.6	Experimental data
HH799999238YI_V8-x14638_y13434_w256_h256	HH799999238YI_V8-x14638_y13434_w256_h256-img.tif	HH799999238YI_V8-x14638_y13434_w256_h256-mask.tif	HH799999238YI_V8-x14638_y13434_w256_h256-instancemask.tif	w256_h256	mouse	olfactory bulb cancer	ssDNA	2024.6	Experimental data
HH799999240YI_U4-x12235_y8957_w256_h256	HH799999240YI_U4-x12235_y8957_w256_h256-img.tif	HH799999240YI_U4-x12235_y8957_w256_h256-mask.tif	HH799999240YI_U4-x12235_y8957_w256_h256-instancemask.tif	w256_h256	mouse	tongue	ssDNA	2024.6	Experimental data
HH799999240YI_U4-x12235_y9213_w256_h256	HH799999240YI_U4-x12235_y9213_w256_h256-img.tif	HH799999240YI_U4-x12235_y9213_w256_h256-mask.tif	HH799999240YI_U4-x12235_y9213_w256_h256-instancemask.tif	w256_h256	mouse	tongue	ssDNA	2024.6	Experimental data
HH799999240YI_U4-x12491_y8957_w256_h256	HH799999240YI_U4-x12491_y8957_w256_h256-img.tif	HH799999240YI_U4-x12491_y8957_w256_h256-mask.tif	HH799999240YI_U4-x12491_y8957_w256_h256-instancemask.tif	w256_h256	mouse	tongue	ssDNA	2024.6	Experimental data
HH799999240YI_U4-x12491_y9213_w256_h256	HH799999240YI_U4-x12491_y9213_w256_h256-img.tif	HH799999240YI_U4-x12491_y9213_w256_h256-mask.tif	HH799999240YI_U4-x12491_y9213_w256_h256-instancemask.tif	w256_h256	mouse	tongue	ssDNA	2024.6	Experimental data
HH799999241YI_U5-x13606_y5243_w256_h256	HH799999241YI_U5-x13606_y5243_w256_h256-img.tif	HH799999241YI_U5-x13606_y5243_w256_h256-mask.tif	HH799999241YI_U5-x13606_y5243_w256_h256-instancemask.tif	w256_h256	mouse	lymphatic cancer	ssDNA	2024.6	Experimental data
HH799999241YI_U5-x13606_y5499_w256_h256	HH799999241YI_U5-x13606_y5499_w256_h256-img.tif	HH799999241YI_U5-x13606_y5499_w256_h256-mask.tif	HH799999241YI_U5-x13606_y5499_w256_h256-instancemask.tif	w256_h256	mouse	lymphatic cancer	ssDNA	2024.6	Experimental data
HH799999241YI_U5-x13862_y5243_w256_h256	HH799999241YI_U5-x13862_y5243_w256_h256-img.tif	HH799999241YI_U5-x13862_y5243_w256_h256-mask.tif	HH799999241YI_U5-x13862_y5243_w256_h256-instancemask.tif	w256_h256	mouse	lymphatic cancer	ssDNA	2024.6	Experimental data
HH799999241YI_U5-x13862_y5499_w256_h256	HH799999241YI_U5-x13862_y5499_w256_h256-img.tif	HH799999241YI_U5-x13862_y5499_w256_h256-mask.tif	HH799999241YI_U5-x13862_y5499_w256_h256-instancemask.tif	w256_h256	mouse	lymphatic cancer	ssDNA	2024.6	Experimental data
HH799999244YI_U5-x10202_y15315_w256_h256	HH799999244YI_U5-x10202_y15315_w256_h256-img.tif	HH799999244YI_U5-x10202_y15315_w256_h256-mask.tif	HH799999244YI_U5-x10202_y15315_w256_h256-instancemask.tif	w256_h256	mouse	embryo	ssDNA	2024.6	Experimental data
HH799999244YI_U5-x10202_y15571_w256_h256	HH799999244YI_U5-x10202_y15571_w256_h256-img.tif	HH799999244YI_U5-x10202_y15571_w256_h256-mask.tif	HH799999244YI_U5-x10202_y15571_w256_h256-instancemask.tif	w256_h256	mouse	embryo	ssDNA	2024.6	Experimental data
HH799999244YI_U5-x10458_y15315_w256_h256	HH799999244YI_U5-x10458_y15315_w256_h256-img.tif	HH799999244YI_U5-x10458_y15315_w256_h256-mask.tif	HH799999244YI_U5-x10458_y15315_w256_h256-instancemask.tif	w256_h256	mouse	embryo	ssDNA	2024.6	Experimental data
HH799999244YI_U5-x10458_y15571_w256_h256	HH799999244YI_U5-x10458_y15571_w256_h256-img.tif	HH799999244YI_U5-x10458_y15571_w256_h256-mask.tif	HH799999244YI_U5-x10458_y15571_w256_h256-instancemask.tif	w256_h256	mouse	embryo	ssDNA	2024.6	Experimental data
HH799999269YO_X8-x15097_y2897_w256_h256	HH799999269YO_X8-x15097_y2897_w256_h256-img.tif	HH799999269YO_X8-x15097_y2897_w256_h256-mask.tif	HH799999269YO_X8-x15097_y2897_w256_h256-instancemask.tif	w256_h256	mouse	diseased kidney	ssDNA	2024.6	Experimental data
HH799999269YO_X8-x15097_y3153_w256_h256	HH799999269YO_X8-x15097_y3153_w256_h256-img.tif	HH799999269YO_X8-x15097_y3153_w256_h256-mask.tif	HH799999269YO_X8-x15097_y3153_w256_h256-instancemask.tif	w256_h256	mouse	diseased kidney	ssDNA	2024.6	Experimental data
HH799999269YO_X8-x15353_y2897_w256_h256	HH799999269YO_X8-x15353_y2897_w256_h256-img.tif	HH799999269YO_X8-x15353_y2897_w256_h256-mask.tif	HH799999269YO_X8-x15353_y2897_w256_h256-instancemask.tif	w256_h256	mouse	diseased kidney	ssDNA	2024.6	Experimental data
HH799999269YO_X8-x15353_y3153_w256_h256	HH799999269YO_X8-x15353_y3153_w256_h256-img.tif	HH799999269YO_X8-x15353_y3153_w256_h256-mask.tif	HH799999269YO_X8-x15353_y3153_w256_h256-instancemask.tif	w256_h256	mouse	diseased kidney	ssDNA	2024.6	Experimental data
HH799999269YO_X8-x4336_y11545_w256_h256	HH799999269YO_X8-x4336_y11545_w256_h256-img.tif	HH799999269YO_X8-x4336_y11545_w256_h256-mask.tif	HH799999269YO_X8-x4336_y11545_w256_h256-instancemask.tif	w256_h256	mouse	diseased kidney	ssDNA	2024.6	Experimental data
HH799999269YO_X8-x4336_y11801_w256_h256	HH799999269YO_X8-x4336_y11801_w256_h256-img.tif	HH799999269YO_X8-x4336_y11801_w256_h256-mask.tif	HH799999269YO_X8-x4336_y11801_w256_h256-instancemask.tif	w256_h256	mouse	diseased kidney	ssDNA	2024.6	Experimental data
HH799999269YO_X8-x4592_y11545_w256_h256	HH799999269YO_X8-x4592_y11545_w256_h256-img.tif	HH799999269YO_X8-x4592_y11545_w256_h256-mask.tif	HH799999269YO_X8-x4592_y11545_w256_h256-instancemask.tif	w256_h256	mouse	diseased kidney	ssDNA	2024.6	Experimental data
HH799999269YO_X8-x4592_y11801_w256_h256	HH799999269YO_X8-x4592_y11801_w256_h256-img.tif	HH799999269YO_X8-x4592_y11801_w256_h256-mask.tif	HH799999269YO_X8-x4592_y11801_w256_h256-instancemask.tif	w256_h256	mouse	diseased kidney	ssDNA	2024.6	Experimental data
HH799999269YO_X8-x4941_y13493_w256_h256	HH799999269YO_X8-x4941_y13493_w256_h256-img.tif	HH799999269YO_X8-x4941_y13493_w256_h256-mask.tif	HH799999269YO_X8-x4941_y13493_w256_h256-instancemask.tif	w256_h256	mouse	diseased kidney	ssDNA	2024.6	Experimental data
HH799999269YO_X8-x4941_y13749_w256_h256	HH799999269YO_X8-x4941_y13749_w256_h256-img.tif	HH799999269YO_X8-x4941_y13749_w256_h256-mask.tif	HH799999269YO_X8-x4941_y13749_w256_h256-instancemask.tif	w256_h256	mouse	diseased kidney	ssDNA	2024.6	Experimental data
HH799999269YO_X8-x5197_y13493_w256_h256	HH799999269YO_X8-x5197_y13493_w256_h256-img.tif	HH799999269YO_X8-x5197_y13493_w256_h256-mask.tif	HH799999269YO_X8-x5197_y13493_w256_h256-instancemask.tif	w256_h256	mouse	diseased kidney	ssDNA	2024.6	Experimental data
HH799999269YO_X8-x5197_y13749_w256_h256	HH799999269YO_X8-x5197_y13749_w256_h256-img.tif	HH799999269YO_X8-x5197_y13749_w256_h256-mask.tif	HH799999269YO_X8-x5197_y13749_w256_h256-instancemask.tif	w256_h256	mouse	diseased kidney	ssDNA	2024.6	Experimental data
HH799999451GI_V6-x13228_y4095_w256_h256	HH799999451GI_V6-x13228_y4095_w256_h256-img.tif	HH799999451GI_V6-x13228_y4095_w256_h256-mask.tif	HH799999451GI_V6-x13228_y4095_w256_h256-instancemask.tif	w256_h256	mouse	lung	ssDNA	2024.6	Experimental data
HH799999451GI_V6-x13228_y4351_w256_h256	HH799999451GI_V6-x13228_y4351_w256_h256-img.tif	HH799999451GI_V6-x13228_y4351_w256_h256-mask.tif	HH799999451GI_V6-x13228_y4351_w256_h256-instancemask.tif	w256_h256	mouse	lung	ssDNA	2024.6	Experimental data
HH799999451GI_V6-x13484_y4095_w256_h256	HH799999451GI_V6-x13484_y4095_w256_h256-img.tif	HH799999451GI_V6-x13484_y4095_w256_h256-mask.tif	HH799999451GI_V6-x13484_y4095_w256_h256-instancemask.tif	w256_h256	mouse	lung	ssDNA	2024.6	Experimental data
HH799999451GI_V6-x13484_y4351_w256_h256	HH799999451GI_V6-x13484_y4351_w256_h256-img.tif	HH799999451GI_V6-x13484_y4351_w256_h256-mask.tif	HH799999451GI_V6-x13484_y4351_w256_h256-instancemask.tif	w256_h256	mouse	lung	ssDNA	2024.6	Experimental data
HH799999455GI_W7-x8065_y12660_w256_h256	HH799999455GI_W7-x8065_y12660_w256_h256-img.tif	HH799999455GI_W7-x8065_y12660_w256_h256-mask.tif	HH799999455GI_W7-x8065_y12660_w256_h256-instancemask.tif	w256_h256	mouse	liver	ssDNA	2024.6	Experimental data
HH799999455GI_W7-x8065_y12916_w256_h256	HH799999455GI_W7-x8065_y12916_w256_h256-img.tif	HH799999455GI_W7-x8065_y12916_w256_h256-mask.tif	HH799999455GI_W7-x8065_y12916_w256_h256-instancemask.tif	w256_h256	mouse	liver	ssDNA	2024.6	Experimental data
HH799999455GI_W7-x8321_y12660_w256_h256	HH799999455GI_W7-x8321_y12660_w256_h256-img.tif	HH799999455GI_W7-x8321_y12660_w256_h256-mask.tif	HH799999455GI_W7-x8321_y12660_w256_h256-instancemask.tif	w256_h256	mouse	liver	ssDNA	2024.6	Experimental data
HH799999455GI_W7-x8321_y12916_w256_h256	HH799999455GI_W7-x8321_y12916_w256_h256-img.tif	HH799999455GI_W7-x8321_y12916_w256_h256-mask.tif	HH799999455GI_W7-x8321_y12916_w256_h256-instancemask.tif	w256_h256	mouse	liver	ssDNA	2024.6	Experimental data
HH799999464GI_V4-x11983_y2259_w256_h256	HH799999464GI_V4-x11983_y2259_w256_h256-img.tif	HH799999464GI_V4-x11983_y2259_w256_h256-mask.tif	HH799999464GI_V4-x11983_y2259_w256_h256-instancemask.tif	w256_h256	mouse	heart	ssDNA	2024.6	Experimental data
HH799999464GI_V4-x11983_y2515_w256_h256	HH799999464GI_V4-x11983_y2515_w256_h256-img.tif	HH799999464GI_V4-x11983_y2515_w256_h256-mask.tif	HH799999464GI_V4-x11983_y2515_w256_h256-instancemask.tif	w256_h256	mouse	heart	ssDNA	2024.6	Experimental data
HH799999464GI_V4-x12239_y2259_w256_h256	HH799999464GI_V4-x12239_y2259_w256_h256-img.tif	HH799999464GI_V4-x12239_y2259_w256_h256-mask.tif	HH799999464GI_V4-x12239_y2259_w256_h256-instancemask.tif	w256_h256	mouse	heart	ssDNA	2024.6	Experimental data
HH799999464GI_V4-x12239_y2515_w256_h256	HH799999464GI_V4-x12239_y2515_w256_h256-img.tif	HH799999464GI_V4-x12239_y2515_w256_h256-mask.tif	HH799999464GI_V4-x12239_y2515_w256_h256-instancemask.tif	w256_h256	mouse	heart	ssDNA	2024.6	Experimental data
HH799999464GI_V4-x9604_y3552_w256_h256	HH799999464GI_V4-x9604_y3552_w256_h256-img.tif	HH799999464GI_V4-x9604_y3552_w256_h256-mask.tif	HH799999464GI_V4-x9604_y3552_w256_h256-instancemask.tif	w256_h256	mouse	heart	ssDNA	2024.6	Experimental data
HH799999464GI_V4-x9604_y3808_w256_h256	HH799999464GI_V4-x9604_y3808_w256_h256-img.tif	HH799999464GI_V4-x9604_y3808_w256_h256-mask.tif	HH799999464GI_V4-x9604_y3808_w256_h256-instancemask.tif	w256_h256	mouse	heart	ssDNA	2024.6	Experimental data
HH799999464GI_V4-x9860_y3552_w256_h256	HH799999464GI_V4-x9860_y3552_w256_h256-img.tif	HH799999464GI_V4-x9860_y3552_w256_h256-mask.tif	HH799999464GI_V4-x9860_y3552_w256_h256-instancemask.tif	w256_h256	mouse	heart	ssDNA	2024.6	Experimental data
HH799999464GI_V4-x9860_y3808_w256_h256	HH799999464GI_V4-x9860_y3808_w256_h256-img.tif	HH799999464GI_V4-x9860_y3808_w256_h256-mask.tif	HH799999464GI_V4-x9860_y3808_w256_h256-instancemask.tif	w256_h256	mouse	heart	ssDNA	2024.6	Experimental data
HH799999623YI_X5-x15586_y7574_w256_h256	HH799999623YI_X5-x15586_y7574_w256_h256-img.tif	HH799999623YI_X5-x15586_y7574_w256_h256-mask.tif	HH799999623YI_X5-x15586_y7574_w256_h256-instancemask.tif	w256_h256	mouse	heart	ssDNA	2024.6	Experimental data
HH799999623YI_X5-x15586_y7830_w256_h256	HH799999623YI_X5-x15586_y7830_w256_h256-img.tif	HH799999623YI_X5-x15586_y7830_w256_h256-mask.tif	HH799999623YI_X5-x15586_y7830_w256_h256-instancemask.tif	w256_h256	mouse	heart	ssDNA	2024.6	Experimental data
HH799999623YI_X5-x15842_y7574_w256_h256	HH799999623YI_X5-x15842_y7574_w256_h256-img.tif	HH799999623YI_X5-x15842_y7574_w256_h256-mask.tif	HH799999623YI_X5-x15842_y7574_w256_h256-instancemask.tif	w256_h256	mouse	heart	ssDNA	2024.6	Experimental data
HH799999623YI_X5-x15842_y7830_w256_h256	HH799999623YI_X5-x15842_y7830_w256_h256-img.tif	HH799999623YI_X5-x15842_y7830_w256_h256-mask.tif	HH799999623YI_X5-x15842_y7830_w256_h256-instancemask.tif	w256_h256	mouse	heart	ssDNA	2024.6	Experimental data
HH799999843GI_Y4-x19127_y14258_w256_h256	HH799999843GI_Y4-x19127_y14258_w256_h256-img.tif	HH799999843GI_Y4-x19127_y14258_w256_h256-mask.tif	HH799999843GI_Y4-x19127_y14258_w256_h256-instancemask.tif	w256_h256	mouse	cancer tumour	ssDNA	2024.6	Experimental data
HH799999843GI_Y4-x19127_y14514_w256_h256	HH799999843GI_Y4-x19127_y14514_w256_h256-img.tif	HH799999843GI_Y4-x19127_y14514_w256_h256-mask.tif	HH799999843GI_Y4-x19127_y14514_w256_h256-instancemask.tif	w256_h256	mouse	cancer tumour	ssDNA	2024.6	Experimental data
HH799999843GI_Y4-x19383_y14258_w256_h256	HH799999843GI_Y4-x19383_y14258_w256_h256-img.tif	HH799999843GI_Y4-x19383_y14258_w256_h256-mask.tif	HH799999843GI_Y4-x19383_y14258_w256_h256-instancemask.tif	w256_h256	mouse	cancer tumour	ssDNA	2024.6	Experimental data
HH799999843GI_Y4-x19383_y14514_w256_h256	HH799999843GI_Y4-x19383_y14514_w256_h256-img.tif	HH799999843GI_Y4-x19383_y14514_w256_h256-mask.tif	HH799999843GI_Y4-x19383_y14514_w256_h256-instancemask.tif	w256_h256	mouse	cancer tumour	ssDNA	2024.6	Experimental data
HH799999864GO_W8-x6488_y8785_w256_h256	HH799999864GO_W8-x6488_y8785_w256_h256-img.tif	HH799999864GO_W8-x6488_y8785_w256_h256-mask.tif	HH799999864GO_W8-x6488_y8785_w256_h256-instancemask.tif	w256_h256	mouse	brain	ssDNA	2024.6	Experimental data
HH799999864GO_W8-x6488_y9041_w256_h256	HH799999864GO_W8-x6488_y9041_w256_h256-img.tif	HH799999864GO_W8-x6488_y9041_w256_h256-mask.tif	HH799999864GO_W8-x6488_y9041_w256_h256-instancemask.tif	w256_h256	mouse	brain	ssDNA	2024.6	Experimental data
HH799999864GO_W8-x6744_y8785_w256_h256	HH799999864GO_W8-x6744_y8785_w256_h256-img.tif	HH799999864GO_W8-x6744_y8785_w256_h256-mask.tif	HH799999864GO_W8-x6744_y8785_w256_h256-instancemask.tif	w256_h256	mouse	brain	ssDNA	2024.6	Experimental data
HH799999864GO_W8-x6744_y9041_w256_h256	HH799999864GO_W8-x6744_y9041_w256_h256-img.tif	HH799999864GO_W8-x6744_y9041_w256_h256-mask.tif	HH799999864GO_W8-x6744_y9041_w256_h256-instancemask.tif	w256_h256	mouse	brain	ssDNA	2024.6	Experimental data
HH799999864GO_W8-x6890_y17809_w256_h256	HH799999864GO_W8-x6890_y17809_w256_h256-img.tif	HH799999864GO_W8-x6890_y17809_w256_h256-mask.tif	HH799999864GO_W8-x6890_y17809_w256_h256-instancemask.tif	w256_h256	mouse	brain	ssDNA	2024.6	Experimental data
HH799999864GO_W8-x6890_y18065_w256_h256	HH799999864GO_W8-x6890_y18065_w256_h256-img.tif	HH799999864GO_W8-x6890_y18065_w256_h256-mask.tif	HH799999864GO_W8-x6890_y18065_w256_h256-instancemask.tif	w256_h256	mouse	brain	ssDNA	2024.6	Experimental data
HH799999864GO_W8-x7146_y17809_w256_h256	HH799999864GO_W8-x7146_y17809_w256_h256-img.tif	HH799999864GO_W8-x7146_y17809_w256_h256-mask.tif	HH799999864GO_W8-x7146_y17809_w256_h256-instancemask.tif	w256_h256	mouse	brain	ssDNA	2024.6	Experimental data
HH799999864GO_W8-x7146_y18065_w256_h256	HH799999864GO_W8-x7146_y18065_w256_h256-img.tif	HH799999864GO_W8-x7146_y18065_w256_h256-mask.tif	HH799999864GO_W8-x7146_y18065_w256_h256-instancemask.tif	w256_h256	mouse	brain	ssDNA	2024.6	Experimental data
HH799999864GO_W8_27_69	HH799999864GO_W8_27_69-img.tif	HH799999864GO_W8_27_69-mask.tif	HH799999864GO_W8_27_69-instancemask.tif	w256_h256	mouse	brain	ssDNA	2024.6	Experimental data
HH799999864GO_W8_27_72	HH799999864GO_W8_27_72-img.tif	HH799999864GO_W8_27_72-mask.tif	HH799999864GO_W8_27_72-instancemask.tif	w256_h256	mouse	brain	ssDNA	2024.6	Experimental data
HH799999864GO_W8_28_68	HH799999864GO_W8_28_68-img.tif	HH799999864GO_W8_28_68-mask.tif	HH799999864GO_W8_28_68-instancemask.tif	w256_h256	mouse	brain	ssDNA	2024.6	Experimental data
HH799999864GO_W8_28_71	HH799999864GO_W8_28_71-img.tif	HH799999864GO_W8_28_71-mask.tif	HH799999864GO_W8_28_71-instancemask.tif	w256_h256	mouse	brain	ssDNA	2024.6	Experimental data
HH799999864GO_W8_28_73	HH799999864GO_W8_28_73-img.tif	HH799999864GO_W8_28_73-mask.tif	HH799999864GO_W8_28_73-instancemask.tif	w256_h256	mouse	brain	ssDNA	2024.6	Experimental data
HH799999864GO_W8_29_66	HH799999864GO_W8_29_66-img.tif	HH799999864GO_W8_29_66-mask.tif	HH799999864GO_W8_29_66-instancemask.tif	w256_h256	mouse	brain	ssDNA	2024.6	Experimental data
HH799999864GO_W8_29_67	HH799999864GO_W8_29_67-img.tif	HH799999864GO_W8_29_67-mask.tif	HH799999864GO_W8_29_67-instancemask.tif	w256_h256	mouse	brain	ssDNA	2024.6	Experimental data
HH799999864GO_W8_29_68	HH799999864GO_W8_29_68-img.tif	HH799999864GO_W8_29_68-mask.tif	HH799999864GO_W8_29_68-instancemask.tif	w256_h256	mouse	brain	ssDNA	2024.6	Experimental data
HH799999864GO_W8_29_69	HH799999864GO_W8_29_69-img.tif	HH799999864GO_W8_29_69-mask.tif	HH799999864GO_W8_29_69-instancemask.tif	w256_h256	mouse	brain	ssDNA	2024.6	Experimental data
HH799999864GO_W8_29_70	HH799999864GO_W8_29_70-img.tif	HH799999864GO_W8_29_70-mask.tif	HH799999864GO_W8_29_70-instancemask.tif	w256_h256	mouse	brain	ssDNA	2024.6	Experimental data
HH799999864GO_W8_29_71	HH799999864GO_W8_29_71-img.tif	HH799999864GO_W8_29_71-mask.tif	HH799999864GO_W8_29_71-instancemask.tif	w256_h256	mouse	brain	ssDNA	2024.6	Experimental data
HH799999864GO_W8_29_72	HH799999864GO_W8_29_72-img.tif	HH799999864GO_W8_29_72-mask.tif	HH799999864GO_W8_29_72-instancemask.tif	w256_h256	mouse	brain	ssDNA	2024.6	Experimental data
HH799999864GO_W8_29_73	HH799999864GO_W8_29_73-img.tif	HH799999864GO_W8_29_73-mask.tif	HH799999864GO_W8_29_73-instancemask.tif	w256_h256	mouse	brain	ssDNA	2024.6	Experimental data
HH799999864GO_W8_33_65	HH799999864GO_W8_33_65-img.tif	HH799999864GO_W8_33_65-mask.tif	HH799999864GO_W8_33_65-instancemask.tif	w256_h256	mouse	brain	ssDNA	2024.6	Experimental data
HH799999864GO_W8_33_66	HH799999864GO_W8_33_66-img.tif	HH799999864GO_W8_33_66-mask.tif	HH799999864GO_W8_33_66-instancemask.tif	w256_h256	mouse	brain	ssDNA	2024.6	Experimental data
HH799999864GO_W8_33_67	HH799999864GO_W8_33_67-img.tif	HH799999864GO_W8_33_67-mask.tif	HH799999864GO_W8_33_67-instancemask.tif	w256_h256	mouse	brain	ssDNA	2024.6	Experimental data
HH799999864GO_W8_33_68	HH799999864GO_W8_33_68-img.tif	HH799999864GO_W8_33_68-mask.tif	HH799999864GO_W8_33_68-instancemask.tif	w256_h256	mouse	brain	ssDNA	2024.6	Experimental data
HH799999864GO_W8_34_62	HH799999864GO_W8_34_62-img.tif	HH799999864GO_W8_34_62-mask.tif	HH799999864GO_W8_34_62-instancemask.tif	w256_h256	mouse	brain	ssDNA	2024.6	Experimental data
HH799999864GO_W8_34_64	HH799999864GO_W8_34_64-img.tif	HH799999864GO_W8_34_64-mask.tif	HH799999864GO_W8_34_64-instancemask.tif	w256_h256	mouse	brain	ssDNA	2024.6	Experimental data
HH799999864GO_W8_34_65	HH799999864GO_W8_34_65-img.tif	HH799999864GO_W8_34_65-mask.tif	HH799999864GO_W8_34_65-instancemask.tif	w256_h256	mouse	brain	ssDNA	2024.6	Experimental data
HH799999864GO_W8_34_66	HH799999864GO_W8_34_66-img.tif	HH799999864GO_W8_34_66-mask.tif	HH799999864GO_W8_34_66-instancemask.tif	w256_h256	mouse	brain	ssDNA	2024.6	Experimental data
HH799999864GO_W8_34_67	HH799999864GO_W8_34_67-img.tif	HH799999864GO_W8_34_67-mask.tif	HH799999864GO_W8_34_67-instancemask.tif	w256_h256	mouse	brain	ssDNA	2024.6	Experimental data
HH799999864GO_W8_35_58	HH799999864GO_W8_35_58-img.tif	HH799999864GO_W8_35_58-mask.tif	HH799999864GO_W8_35_58-instancemask.tif	w256_h256	mouse	brain	ssDNA	2024.6	Experimental data
HH799999864GO_W8_35_59	HH799999864GO_W8_35_59-img.tif	HH799999864GO_W8_35_59-mask.tif	HH799999864GO_W8_35_59-instancemask.tif	w256_h256	mouse	brain	ssDNA	2024.6	Experimental data
HH799999864GO_W8_35_60	HH799999864GO_W8_35_60-img.tif	HH799999864GO_W8_35_60-mask.tif	HH799999864GO_W8_35_60-instancemask.tif	w256_h256	mouse	brain	ssDNA	2024.6	Experimental data
HH799999864GO_W8_35_61	HH799999864GO_W8_35_61-img.tif	HH799999864GO_W8_35_61-mask.tif	HH799999864GO_W8_35_61-instancemask.tif	w256_h256	mouse	brain	ssDNA	2024.6	Experimental data
HH799999864GO_W8_35_62	HH799999864GO_W8_35_62-img.tif	HH799999864GO_W8_35_62-mask.tif	HH799999864GO_W8_35_62-instancemask.tif	w256_h256	mouse	brain	ssDNA	2024.6	Experimental data
HH799999864GO_W8_35_63	HH799999864GO_W8_35_63-img.tif	HH799999864GO_W8_35_63-mask.tif	HH799999864GO_W8_35_63-instancemask.tif	w256_h256	mouse	brain	ssDNA	2024.6	Experimental data
HH799999864GO_W8_35_64	HH799999864GO_W8_35_64-img.tif	HH799999864GO_W8_35_64-mask.tif	HH799999864GO_W8_35_64-instancemask.tif	w256_h256	mouse	brain	ssDNA	2024.6	Experimental data
HH799999864GO_W8_35_65	HH799999864GO_W8_35_65-img.tif	HH799999864GO_W8_35_65-mask.tif	HH799999864GO_W8_35_65-instancemask.tif	w256_h256	mouse	brain	ssDNA	2024.6	Experimental data
HH799999864GO_W8_35_66	HH799999864GO_W8_35_66-img.tif	HH799999864GO_W8_35_66-mask.tif	HH799999864GO_W8_35_66-instancemask.tif	w256_h256	mouse	brain	ssDNA	2024.6	Experimental data
HH799999864GO_W8_36_57	HH799999864GO_W8_36_57-img.tif	HH799999864GO_W8_36_57-mask.tif	HH799999864GO_W8_36_57-instancemask.tif	w256_h256	mouse	brain	ssDNA	2024.6	Experimental data
HH799999864GO_W8_36_58	HH799999864GO_W8_36_58-img.tif	HH799999864GO_W8_36_58-mask.tif	HH799999864GO_W8_36_58-instancemask.tif	w256_h256	mouse	brain	ssDNA	2024.6	Experimental data
HH799999864GO_W8_36_59	HH799999864GO_W8_36_59-img.tif	HH799999864GO_W8_36_59-mask.tif	HH799999864GO_W8_36_59-instancemask.tif	w256_h256	mouse	brain	ssDNA	2024.6	Experimental data
HH799999864GO_W8_36_60	HH799999864GO_W8_36_60-img.tif	HH799999864GO_W8_36_60-mask.tif	HH799999864GO_W8_36_60-instancemask.tif	w256_h256	mouse	brain	ssDNA	2024.6	Experimental data
HH799999864GO_W8_36_61	HH799999864GO_W8_36_61-img.tif	HH799999864GO_W8_36_61-mask.tif	HH799999864GO_W8_36_61-instancemask.tif	w256_h256	mouse	brain	ssDNA	2024.6	Experimental data
HH799999864GO_W8_36_62	HH799999864GO_W8_36_62-img.tif	HH799999864GO_W8_36_62-mask.tif	HH799999864GO_W8_36_62-instancemask.tif	w256_h256	mouse	brain	ssDNA	2024.6	Experimental data
HH799999864GO_W8_36_63	HH799999864GO_W8_36_63-img.tif	HH799999864GO_W8_36_63-mask.tif	HH799999864GO_W8_36_63-instancemask.tif	w256_h256	mouse	brain	ssDNA	2024.6	Experimental data
HH799999864GO_W8_36_64	HH799999864GO_W8_36_64-img.tif	HH799999864GO_W8_36_64-mask.tif	HH799999864GO_W8_36_64-instancemask.tif	w256_h256	mouse	brain	ssDNA	2024.6	Experimental data
HH799999864GO_W8_37_56	HH799999864GO_W8_37_56-img.tif	HH799999864GO_W8_37_56-mask.tif	HH799999864GO_W8_37_56-instancemask.tif	w256_h256	mouse	brain	ssDNA	2024.6	Experimental data
HH799999864GO_W8_37_57	HH799999864GO_W8_37_57-img.tif	HH799999864GO_W8_37_57-mask.tif	HH799999864GO_W8_37_57-instancemask.tif	w256_h256	mouse	brain	ssDNA	2024.6	Experimental data
HH799999864GO_W8_37_58	HH799999864GO_W8_37_58-img.tif	HH799999864GO_W8_37_58-mask.tif	HH799999864GO_W8_37_58-instancemask.tif	w256_h256	mouse	brain	ssDNA	2024.6	Experimental data
HH799999864GO_W8_37_59	HH799999864GO_W8_37_59-img.tif	HH799999864GO_W8_37_59-mask.tif	HH799999864GO_W8_37_59-instancemask.tif	w256_h256	mouse	brain	ssDNA	2024.6	Experimental data
HH799999864GO_W8_37_63	HH799999864GO_W8_37_63-img.tif	HH799999864GO_W8_37_63-mask.tif	HH799999864GO_W8_37_63-instancemask.tif	w256_h256	mouse	brain	ssDNA	2024.6	Experimental data
HH799999864GO_W8_38_72	HH799999864GO_W8_38_72-img.tif	HH799999864GO_W8_38_72-mask.tif	HH799999864GO_W8_38_72-instancemask.tif	w256_h256	mouse	brain	ssDNA	2024.6	Experimental data
HH799999864GO_W8_38_73	HH799999864GO_W8_38_73-img.tif	HH799999864GO_W8_38_73-mask.tif	HH799999864GO_W8_38_73-instancemask.tif	w256_h256	mouse	brain	ssDNA	2024.6	Experimental data
HH799999864GO_W8_38_74	HH799999864GO_W8_38_74-img.tif	HH799999864GO_W8_38_74-mask.tif	HH799999864GO_W8_38_74-instancemask.tif	w256_h256	mouse	brain	ssDNA	2024.6	Experimental data
HH799999864GO_W8_39_54	HH799999864GO_W8_39_54-img.tif	HH799999864GO_W8_39_54-mask.tif	HH799999864GO_W8_39_54-instancemask.tif	w256_h256	mouse	brain	ssDNA	2024.6	Experimental data
HH799999864GO_W8_39_55	HH799999864GO_W8_39_55-img.tif	HH799999864GO_W8_39_55-mask.tif	HH799999864GO_W8_39_55-instancemask.tif	w256_h256	mouse	brain	ssDNA	2024.6	Experimental data
HH799999864GO_W8_39_56	HH799999864GO_W8_39_56-img.tif	HH799999864GO_W8_39_56-mask.tif	HH799999864GO_W8_39_56-instancemask.tif	w256_h256	mouse	brain	ssDNA	2024.6	Experimental data
HH799999864GO_W8_39_57	HH799999864GO_W8_39_57-img.tif	HH799999864GO_W8_39_57-mask.tif	HH799999864GO_W8_39_57-instancemask.tif	w256_h256	mouse	brain	ssDNA	2024.6	Experimental data
HH799999864GO_W8_39_58	HH799999864GO_W8_39_58-img.tif	HH799999864GO_W8_39_58-mask.tif	HH799999864GO_W8_39_58-instancemask.tif	w256_h256	mouse	brain	ssDNA	2024.6	Experimental data
HH799999864GO_W8_39_59	HH799999864GO_W8_39_59-img.tif	HH799999864GO_W8_39_59-mask.tif	HH799999864GO_W8_39_59-instancemask.tif	w256_h256	mouse	brain	ssDNA	2024.6	Experimental data
HH799999864GO_W8_39_60	HH799999864GO_W8_39_60-img.tif	HH799999864GO_W8_39_60-mask.tif	HH799999864GO_W8_39_60-instancemask.tif	w256_h256	mouse	brain	ssDNA	2024.6	Experimental data
HH799999864GO_W8_41_55	HH799999864GO_W8_41_55-img.tif	HH799999864GO_W8_41_55-mask.tif	HH799999864GO_W8_41_55-instancemask.tif	w256_h256	mouse	brain	ssDNA	2024.6	Experimental data
HH799999864GO_W8_41_58	HH799999864GO_W8_41_58-img.tif	HH799999864GO_W8_41_58-mask.tif	HH799999864GO_W8_41_58-instancemask.tif	w256_h256	mouse	brain	ssDNA	2024.6	Experimental data
HH799999864GO_W8_41_59	HH799999864GO_W8_41_59-img.tif	HH799999864GO_W8_41_59-mask.tif	HH799999864GO_W8_41_59-instancemask.tif	w256_h256	mouse	brain	ssDNA	2024.6	Experimental data
HH799999864GO_W8_42_53	HH799999864GO_W8_42_53-img.tif	HH799999864GO_W8_42_53-mask.tif	HH799999864GO_W8_42_53-instancemask.tif	w256_h256	mouse	brain	ssDNA	2024.6	Experimental data
HH799999864GO_W8_42_54	HH799999864GO_W8_42_54-img.tif	HH799999864GO_W8_42_54-mask.tif	HH799999864GO_W8_42_54-instancemask.tif	w256_h256	mouse	brain	ssDNA	2024.6	Experimental data
HH799999864GO_W8_42_70	HH799999864GO_W8_42_70-img.tif	HH799999864GO_W8_42_70-mask.tif	HH799999864GO_W8_42_70-instancemask.tif	w256_h256	mouse	brain	ssDNA	2024.6	Experimental data
HH799999864GO_W8_43_52	HH799999864GO_W8_43_52-img.tif	HH799999864GO_W8_43_52-mask.tif	HH799999864GO_W8_43_52-instancemask.tif	w256_h256	mouse	brain	ssDNA	2024.6	Experimental data
HH799999864GO_W8_43_53	HH799999864GO_W8_43_53-img.tif	HH799999864GO_W8_43_53-mask.tif	HH799999864GO_W8_43_53-instancemask.tif	w256_h256	mouse	brain	ssDNA	2024.6	Experimental data
HH799999864GO_W8_44_52	HH799999864GO_W8_44_52-img.tif	HH799999864GO_W8_44_52-mask.tif	HH799999864GO_W8_44_52-instancemask.tif	w256_h256	mouse	brain	ssDNA	2024.6	Experimental data
HH799999864GO_W8_44_53	HH799999864GO_W8_44_53-img.tif	HH799999864GO_W8_44_53-mask.tif	HH799999864GO_W8_44_53-instancemask.tif	w256_h256	mouse	brain	ssDNA	2024.6	Experimental data
HH799999864GO_W8_50_50	HH799999864GO_W8_50_50-img.tif	HH799999864GO_W8_50_50-mask.tif	HH799999864GO_W8_50_50-instancemask.tif	w256_h256	mouse	brain	ssDNA	2024.6	Experimental data
HH799999864GO_W8_50_51	HH799999864GO_W8_50_51-img.tif	HH799999864GO_W8_50_51-mask.tif	HH799999864GO_W8_50_51-instancemask.tif	w256_h256	mouse	brain	ssDNA	2024.6	Experimental data
HH799999864GO_W8_50_52	HH799999864GO_W8_50_52-img.tif	HH799999864GO_W8_50_52-mask.tif	HH799999864GO_W8_50_52-instancemask.tif	w256_h256	mouse	brain	ssDNA	2024.6	Experimental data
HH799999864GO_W8_50_53	HH799999864GO_W8_50_53-img.tif	HH799999864GO_W8_50_53-mask.tif	HH799999864GO_W8_50_53-instancemask.tif	w256_h256	mouse	brain	ssDNA	2024.6	Experimental data
HH799999864GO_W8_50_54	HH799999864GO_W8_50_54-img.tif	HH799999864GO_W8_50_54-mask.tif	HH799999864GO_W8_50_54-instancemask.tif	w256_h256	mouse	brain	ssDNA	2024.6	Experimental data
HH799999864GO_W8_53_50	HH799999864GO_W8_53_50-img.tif	HH799999864GO_W8_53_50-mask.tif	HH799999864GO_W8_53_50-instancemask.tif	w256_h256	mouse	brain	ssDNA	2024.6	Experimental data
HH799999864GO_W8_59_49	HH799999864GO_W8_59_49-img.tif	HH799999864GO_W8_59_49-mask.tif	HH799999864GO_W8_59_49-instancemask.tif	w256_h256	mouse	brain	ssDNA	2024.6	Experimental data
HH799999864GO_W8_59_51	HH799999864GO_W8_59_51-img.tif	HH799999864GO_W8_59_51-mask.tif	HH799999864GO_W8_59_51-instancemask.tif	w256_h256	mouse	brain	ssDNA	2024.6	Experimental data
HH799999864GO_W8_59_52	HH799999864GO_W8_59_52-img.tif	HH799999864GO_W8_59_52-mask.tif	HH799999864GO_W8_59_52-instancemask.tif	w256_h256	mouse	brain	ssDNA	2024.6	Experimental data
HH799999864GO_W8_59_53	HH799999864GO_W8_59_53-img.tif	HH799999864GO_W8_59_53-mask.tif	HH799999864GO_W8_59_53-instancemask.tif	w256_h256	mouse	brain	ssDNA	2024.6	Experimental data
HH799999864GO_W8_60_82	HH799999864GO_W8_60_82-img.tif	HH799999864GO_W8_60_82-mask.tif	HH799999864GO_W8_60_82-instancemask.tif	w256_h256	mouse	brain	ssDNA	2024.6	Experimental data
HH799999864GO_W8_61_51	HH799999864GO_W8_61_51-img.tif	HH799999864GO_W8_61_51-mask.tif	HH799999864GO_W8_61_51-instancemask.tif	w256_h256	mouse	brain	ssDNA	2024.6	Experimental data
HH799999864GO_W8_64_74	HH799999864GO_W8_64_74-img.tif	HH799999864GO_W8_64_74-mask.tif	HH799999864GO_W8_64_74-instancemask.tif	w256_h256	mouse	brain	ssDNA	2024.6	Experimental data
HH799999864GO_W8_65_57	HH799999864GO_W8_65_57-img.tif	HH799999864GO_W8_65_57-mask.tif	HH799999864GO_W8_65_57-instancemask.tif	w256_h256	mouse	brain	ssDNA	2024.6	Experimental data
HH799999864GO_W8_65_58	HH799999864GO_W8_65_58-img.tif	HH799999864GO_W8_65_58-mask.tif	HH799999864GO_W8_65_58-instancemask.tif	w256_h256	mouse	brain	ssDNA	2024.6	Experimental data
HH799999864GO_W8_67_64	HH799999864GO_W8_67_64-img.tif	HH799999864GO_W8_67_64-mask.tif	HH799999864GO_W8_67_64-instancemask.tif	w256_h256	mouse	brain	ssDNA	2024.6	Experimental data
HH799999864GO_W8_68_63	HH799999864GO_W8_68_63-img.tif	HH799999864GO_W8_68_63-mask.tif	HH799999864GO_W8_68_63-instancemask.tif	w256_h256	mouse	brain	ssDNA	2024.6	Experimental data
HH799999864GO_W8_68_64	HH799999864GO_W8_68_64-img.tif	HH799999864GO_W8_68_64-mask.tif	HH799999864GO_W8_68_64-instancemask.tif	w256_h256	mouse	brain	ssDNA	2024.6	Experimental data
HH799999864GO_W8_68_65	HH799999864GO_W8_68_65-img.tif	HH799999864GO_W8_68_65-mask.tif	HH799999864GO_W8_68_65-instancemask.tif	w256_h256	mouse	brain	ssDNA	2024.6	Experimental data
HH799999864GO_W8_68_66	HH799999864GO_W8_68_66-img.tif	HH799999864GO_W8_68_66-mask.tif	HH799999864GO_W8_68_66-instancemask.tif	w256_h256	mouse	brain	ssDNA	2024.6	Experimental data
HH799999864GO_W8_68_67	HH799999864GO_W8_68_67-img.tif	HH799999864GO_W8_68_67-mask.tif	HH799999864GO_W8_68_67-instancemask.tif	w256_h256	mouse	brain	ssDNA	2024.6	Experimental data
HH799999864GO_W8_68_69	HH799999864GO_W8_68_69-img.tif	HH799999864GO_W8_68_69-mask.tif	HH799999864GO_W8_68_69-instancemask.tif	w256_h256	mouse	brain	ssDNA	2024.6	Experimental data
HH799999864GO_W8_68_70	HH799999864GO_W8_68_70-img.tif	HH799999864GO_W8_68_70-mask.tif	HH799999864GO_W8_68_70-instancemask.tif	w256_h256	mouse	brain	ssDNA	2024.6	Experimental data
HH799999864GO_W8_68_71	HH799999864GO_W8_68_71-img.tif	HH799999864GO_W8_68_71-mask.tif	HH799999864GO_W8_68_71-instancemask.tif	w256_h256	mouse	brain	ssDNA	2024.6	Experimental data
HH799999864GO_W8_68_73	HH799999864GO_W8_68_73-img.tif	HH799999864GO_W8_68_73-mask.tif	HH799999864GO_W8_68_73-instancemask.tif	w256_h256	mouse	brain	ssDNA	2024.6	Experimental data
HH799999864GO_W8_70_67	HH799999864GO_W8_70_67-img.tif	HH799999864GO_W8_70_67-mask.tif	HH799999864GO_W8_70_67-instancemask.tif	w256_h256	mouse	brain	ssDNA	2024.6	Experimental data
HH799999864GO_W8_70_68	HH799999864GO_W8_70_68-img.tif	HH799999864GO_W8_70_68-mask.tif	HH799999864GO_W8_70_68-instancemask.tif	w256_h256	mouse	brain	ssDNA	2024.6	Experimental data
HH799999864GO_W8_70_69	HH799999864GO_W8_70_69-img.tif	HH799999864GO_W8_70_69-mask.tif	HH799999864GO_W8_70_69-instancemask.tif	w256_h256	mouse	brain	ssDNA	2024.6	Experimental data
HH799999864GO_W8_70_70	HH799999864GO_W8_70_70-img.tif	HH799999864GO_W8_70_70-mask.tif	HH799999864GO_W8_70_70-instancemask.tif	w256_h256	mouse	brain	ssDNA	2024.6	Experimental data
HH799999864GO_W8_70_71	HH799999864GO_W8_70_71-img.tif	HH799999864GO_W8_70_71-mask.tif	HH799999864GO_W8_70_71-instancemask.tif	w256_h256	mouse	brain	ssDNA	2024.6	Experimental data
HH799999864GO_W8_70_72	HH799999864GO_W8_70_72-img.tif	HH799999864GO_W8_70_72-mask.tif	HH799999864GO_W8_70_72-instancemask.tif	w256_h256	mouse	brain	ssDNA	2024.6	Experimental data
HH799999864GO_W8_72_71	HH799999864GO_W8_72_71-img.tif	HH799999864GO_W8_72_71-mask.tif	HH799999864GO_W8_72_71-instancemask.tif	w256_h256	mouse	brain	ssDNA	2024.6	Experimental data
HH799999864GO_W8_72_72	HH799999864GO_W8_72_72-img.tif	HH799999864GO_W8_72_72-mask.tif	HH799999864GO_W8_72_72-instancemask.tif	w256_h256	mouse	brain	ssDNA	2024.6	Experimental data
HH799999864GO_W8_73_67	HH799999864GO_W8_73_67-img.tif	HH799999864GO_W8_73_67-mask.tif	HH799999864GO_W8_73_67-instancemask.tif	w256_h256	mouse	brain	ssDNA	2024.6	Experimental data
HH799999864GO_W8_73_68	HH799999864GO_W8_73_68-img.tif	HH799999864GO_W8_73_68-mask.tif	HH799999864GO_W8_73_68-instancemask.tif	w256_h256	mouse	brain	ssDNA	2024.6	Experimental data
HH799999864GO_W8_73_69	HH799999864GO_W8_73_69-img.tif	HH799999864GO_W8_73_69-mask.tif	HH799999864GO_W8_73_69-instancemask.tif	w256_h256	mouse	brain	ssDNA	2024.6	Experimental data
HH799999876GO_V8-x8075_y16231_w256_h256	HH799999876GO_V8-x8075_y16231_w256_h256-img.tif	HH799999876GO_V8-x8075_y16231_w256_h256-mask.tif	HH799999876GO_V8-x8075_y16231_w256_h256-instancemask.tif	w256_h256	mouse	brain organoids	ssDNA	2024.6	Experimental data
HH799999876GO_V8-x8075_y16487_w256_h256	HH799999876GO_V8-x8075_y16487_w256_h256-img.tif	HH799999876GO_V8-x8075_y16487_w256_h256-mask.tif	HH799999876GO_V8-x8075_y16487_w256_h256-instancemask.tif	w256_h256	mouse	brain organoids	ssDNA	2024.6	Experimental data
HH799999876GO_V8-x8331_y16231_w256_h256	HH799999876GO_V8-x8331_y16231_w256_h256-img.tif	HH799999876GO_V8-x8331_y16231_w256_h256-mask.tif	HH799999876GO_V8-x8331_y16231_w256_h256-instancemask.tif	w256_h256	mouse	brain organoids	ssDNA	2024.6	Experimental data
HH799999876GO_V8-x8331_y16487_w256_h256	HH799999876GO_V8-x8331_y16487_w256_h256-img.tif	HH799999876GO_V8-x8331_y16487_w256_h256-mask.tif	HH799999876GO_V8-x8331_y16487_w256_h256-instancemask.tif	w256_h256	mouse	brain organoids	ssDNA	2024.6	Experimental data
W98127U4-x10963_y8023_w256_h256	W98127U4-x10963_y8023_w256_h256-img.tif	W98127U4-x10963_y8023_w256_h256-mask.tif	W98127U4-x10963_y8023_w256_h256-instancemask.tif	w256_h256	mouse	ganglia	ssDNA	2024.6	Experimental data
W98127U4-x10963_y8279_w256_h256	W98127U4-x10963_y8279_w256_h256-img.tif	W98127U4-x10963_y8279_w256_h256-mask.tif	W98127U4-x10963_y8279_w256_h256-instancemask.tif	w256_h256	mouse	ganglia	ssDNA	2024.6	Experimental data
W98127U4-x11219_y8023_w256_h256	W98127U4-x11219_y8023_w256_h256-img.tif	W98127U4-x11219_y8023_w256_h256-mask.tif	W98127U4-x11219_y8023_w256_h256-instancemask.tif	w256_h256	mouse	ganglia	ssDNA	2024.6	Experimental data
W98127U4-x11219_y8279_w256_h256	W98127U4-x11219_y8279_w256_h256-img.tif	W98127U4-x11219_y8279_w256_h256-mask.tif	W98127U4-x11219_y8279_w256_h256-instancemask.tif	w256_h256	mouse	ganglia	ssDNA	2024.6	Experimental data
W98432V3-x10862_y7824_w256_h256	W98432V3-x10862_y7824_w256_h256-img.tif	W98432V3-x10862_y7824_w256_h256-mask.tif	W98432V3-x10862_y7824_w256_h256-instancemask.tif	w256_h256	mouse	cancer brain	ssDNA	2024.6	Experimental data
W98432V3-x10862_y8080_w256_h256	W98432V3-x10862_y8080_w256_h256-img.tif	W98432V3-x10862_y8080_w256_h256-mask.tif	W98432V3-x10862_y8080_w256_h256-instancemask.tif	w256_h256	mouse	cancer brain	ssDNA	2024.6	Experimental data
W98432V3-x11118_y7824_w256_h256	W98432V3-x11118_y7824_w256_h256-img.tif	W98432V3-x11118_y7824_w256_h256-mask.tif	W98432V3-x11118_y7824_w256_h256-instancemask.tif	w256_h256	mouse	cancer brain	ssDNA	2024.6	Experimental data
W98432V3-x11118_y8080_w256_h256	W98432V3-x11118_y8080_w256_h256-img.tif	W98432V3-x11118_y8080_w256_h256-mask.tif	W98432V3-x11118_y8080_w256_h256-instancemask.tif	w256_h256	mouse	cancer brain	ssDNA	2024.6	Experimental data
W98432V3-x12823_y14227_w256_h256	W98432V3-x12823_y14227_w256_h256-img.tif	W98432V3-x12823_y14227_w256_h256-mask.tif	W98432V3-x12823_y14227_w256_h256-instancemask.tif	w256_h256	mouse	cancer brain	ssDNA	2024.6	Experimental data
W98432V3-x12823_y14483_w256_h256	W98432V3-x12823_y14483_w256_h256-img.tif	W98432V3-x12823_y14483_w256_h256-mask.tif	W98432V3-x12823_y14483_w256_h256-instancemask.tif	w256_h256	mouse	cancer brain	ssDNA	2024.6	Experimental data
W98432V3-x13079_y14227_w256_h256	W98432V3-x13079_y14227_w256_h256-img.tif	W98432V3-x13079_y14227_w256_h256-mask.tif	W98432V3-x13079_y14227_w256_h256-instancemask.tif	w256_h256	mouse	cancer brain	ssDNA	2024.6	Experimental data
W98432V3-x13079_y14483_w256_h256	W98432V3-x13079_y14483_w256_h256-img.tif	W98432V3-x13079_y14483_w256_h256-mask.tif	W98432V3-x13079_y14483_w256_h256-instancemask.tif	w256_h256	mouse	cancer brain	ssDNA	2024.6	Experimental data
X98471Y3-x10169_y10227_w256_h256	X98471Y3-x10169_y10227_w256_h256-img.tif	X98471Y3-x10169_y10227_w256_h256-mask.tif	X98471Y3-x10169_y10227_w256_h256-instancemask.tif	w256_h256	mouse	tongue	ssDNA	2024.6	Experimental data
X98471Y3-x10169_y10483_w256_h256	X98471Y3-x10169_y10483_w256_h256-img.tif	X98471Y3-x10169_y10483_w256_h256-mask.tif	X98471Y3-x10169_y10483_w256_h256-instancemask.tif	w256_h256	mouse	tongue	ssDNA	2024.6	Experimental data
X98471Y3-x9913_y10227_w256_h256	X98471Y3-x9913_y10227_w256_h256-img.tif	X98471Y3-x9913_y10227_w256_h256-mask.tif	X98471Y3-x9913_y10227_w256_h256-instancemask.tif	w256_h256	mouse	tongue	ssDNA	2024.6	Experimental data
X98471Y3-x9913_y10483_w256_h256	X98471Y3-x9913_y10483_w256_h256-img.tif	X98471Y3-x9913_y10483_w256_h256-mask.tif	X98471Y3-x9913_y10483_w256_h256-instancemask.tif	w256_h256	mouse	tongue	ssDNA	2024.6	Experimental data
X98659Z5-x16883_y15021_w256_h256	X98659Z5-x16883_y15021_w256_h256-img.tif	X98659Z5-x16883_y15021_w256_h256-mask.tif	X98659Z5-x16883_y15021_w256_h256-instancemask.tif	w256_h256	mouse	uterine moult	ssDNA	2024.6	Experimental data
X98659Z5-x16883_y15277_w256_h256	X98659Z5-x16883_y15277_w256_h256-img.tif	X98659Z5-x16883_y15277_w256_h256-mask.tif	X98659Z5-x16883_y15277_w256_h256-instancemask.tif	w256_h256	mouse	uterine moult	ssDNA	2024.6	Experimental data
X98659Z5-x17139_y15021_w256_h256	X98659Z5-x17139_y15021_w256_h256-img.tif	X98659Z5-x17139_y15021_w256_h256-mask.tif	X98659Z5-x17139_y15021_w256_h256-instancemask.tif	w256_h256	mouse	uterine moult	ssDNA	2024.6	Experimental data
X98659Z5-x17139_y15277_w256_h256	X98659Z5-x17139_y15277_w256_h256-img.tif	X98659Z5-x17139_y15277_w256_h256-mask.tif	X98659Z5-x17139_y15277_w256_h256-instancemask.tif	w256_h256	mouse	uterine moult	ssDNA	2024.6	Experimental data
X98659Z5-x22687_y14505_w256_h256	X98659Z5-x22687_y14505_w256_h256-img.tif	X98659Z5-x22687_y14505_w256_h256-mask.tif	X98659Z5-x22687_y14505_w256_h256-instancemask.tif	w256_h256	mouse	uterine moult	ssDNA	2024.6	Experimental data
X98659Z5-x22687_y14761_w256_h256	X98659Z5-x22687_y14761_w256_h256-img.tif	X98659Z5-x22687_y14761_w256_h256-mask.tif	X98659Z5-x22687_y14761_w256_h256-instancemask.tif	w256_h256	mouse	uterine moult	ssDNA	2024.6	Experimental data
X98659Z5-x22943_y14505_w256_h256	X98659Z5-x22943_y14505_w256_h256-img.tif	X98659Z5-x22943_y14505_w256_h256-mask.tif	X98659Z5-x22943_y14505_w256_h256-instancemask.tif	w256_h256	mouse	uterine moult	ssDNA	2024.6	Experimental data
X98659Z5-x22943_y14761_w256_h256	X98659Z5-x22943_y14761_w256_h256-img.tif	X98659Z5-x22943_y14761_w256_h256-mask.tif	X98659Z5-x22943_y14761_w256_h256-instancemask.tif	w256_h256	mouse	uterine moult	ssDNA	2024.6	Experimental data
X98668W8-x10032_y11405_w256_h256	X98668W8-x10032_y11405_w256_h256-img.tif	X98668W8-x10032_y11405_w256_h256-mask.tif	X98668W8-x10032_y11405_w256_h256-instancemask.tif	w256_h256	mouse	placenta	ssDNA	2024.6	Experimental data
X98668W8-x10032_y11661_w256_h256	X98668W8-x10032_y11661_w256_h256-img.tif	X98668W8-x10032_y11661_w256_h256-mask.tif	X98668W8-x10032_y11661_w256_h256-instancemask.tif	w256_h256	mouse	placenta	ssDNA	2024.6	Experimental data
X98668W8-x10151_y9176_w256_h256	X98668W8-x10151_y9176_w256_h256-img.tif	X98668W8-x10151_y9176_w256_h256-mask.tif	X98668W8-x10151_y9176_w256_h256-instancemask.tif	w256_h256	mouse	placenta	ssDNA	2024.6	Experimental data
X98668W8-x10151_y9432_w256_h256	X98668W8-x10151_y9432_w256_h256-img.tif	X98668W8-x10151_y9432_w256_h256-mask.tif	X98668W8-x10151_y9432_w256_h256-instancemask.tif	w256_h256	mouse	placenta	ssDNA	2024.6	Experimental data
X98668W8-x10407_y9176_w256_h256	X98668W8-x10407_y9176_w256_h256-img.tif	X98668W8-x10407_y9176_w256_h256-mask.tif	X98668W8-x10407_y9176_w256_h256-instancemask.tif	w256_h256	mouse	placenta	ssDNA	2024.6	Experimental data
X98668W8-x10407_y9432_w256_h256	X98668W8-x10407_y9432_w256_h256-img.tif	X98668W8-x10407_y9432_w256_h256-mask.tif	X98668W8-x10407_y9432_w256_h256-instancemask.tif	w256_h256	mouse	placenta	ssDNA	2024.6	Experimental data
X98668W8-x10546_y10381_w256_h256	X98668W8-x10546_y10381_w256_h256-img.tif	X98668W8-x10546_y10381_w256_h256-mask.tif	X98668W8-x10546_y10381_w256_h256-instancemask.tif	w256_h256	mouse	placenta	ssDNA	2024.6	Experimental data
X98668W8-x10546_y10637_w256_h256	X98668W8-x10546_y10637_w256_h256-img.tif	X98668W8-x10546_y10637_w256_h256-mask.tif	X98668W8-x10546_y10637_w256_h256-instancemask.tif	w256_h256	mouse	placenta	ssDNA	2024.6	Experimental data
X98668W8-x10802_y10381_w256_h256	X98668W8-x10802_y10381_w256_h256-img.tif	X98668W8-x10802_y10381_w256_h256-mask.tif	X98668W8-x10802_y10381_w256_h256-instancemask.tif	w256_h256	mouse	placenta	ssDNA	2024.6	Experimental data
X98668W8-x10802_y10637_w256_h256	X98668W8-x10802_y10637_w256_h256-img.tif	X98668W8-x10802_y10637_w256_h256-mask.tif	X98668W8-x10802_y10637_w256_h256-instancemask.tif	w256_h256	mouse	placenta	ssDNA	2024.6	Experimental data
X98668W8-x9776_y11405_w256_h256	X98668W8-x9776_y11405_w256_h256-img.tif	X98668W8-x9776_y11405_w256_h256-mask.tif	X98668W8-x9776_y11405_w256_h256-instancemask.tif	w256_h256	mouse	placenta	ssDNA	2024.6	Experimental data
X98668W8-x9776_y11661_w256_h256	X98668W8-x9776_y11661_w256_h256-img.tif	X98668W8-x9776_y11661_w256_h256-mask.tif	X98668W8-x9776_y11661_w256_h256-instancemask.tif	w256_h256	mouse	placenta	ssDNA	2024.6	Experimental data
Y98386U5-x8350_y5096_w256_h256	Y98386U5-x8350_y5096_w256_h256-img.tif	Y98386U5-x8350_y5096_w256_h256-mask.tif	Y98386U5-x8350_y5096_w256_h256-instancemask.tif	w256_h256	rat	gums	ssDNA	2024.6	Experimental data
Y98386U5-x8350_y5352_w256_h256	Y98386U5-x8350_y5352_w256_h256-img.tif	Y98386U5-x8350_y5352_w256_h256-mask.tif	Y98386U5-x8350_y5352_w256_h256-instancemask.tif	w256_h256	rat	gums	ssDNA	2024.6	Experimental data
Y98386U5-x8606_y5096_w256_h256	Y98386U5-x8606_y5096_w256_h256-img.tif	Y98386U5-x8606_y5096_w256_h256-mask.tif	Y98386U5-x8606_y5096_w256_h256-instancemask.tif	w256_h256	rat	gums	ssDNA	2024.6	Experimental data
Y98386U5-x8606_y5352_w256_h256	Y98386U5-x8606_y5352_w256_h256-img.tif	Y98386U5-x8606_y5352_w256_h256-mask.tif	Y98386U5-x8606_y5352_w256_h256-instancemask.tif	w256_h256	rat	gums	ssDNA	2024.6	Experimental data
Y98386U5-x9070_y11417_w256_h256	Y98386U5-x9070_y11417_w256_h256-img.tif	Y98386U5-x9070_y11417_w256_h256-mask.tif	Y98386U5-x9070_y11417_w256_h256-instancemask.tif	w256_h256	rat	gums	ssDNA	2024.6	Experimental data
Y98386U5-x9070_y11673_w256_h256	Y98386U5-x9070_y11673_w256_h256-img.tif	Y98386U5-x9070_y11673_w256_h256-mask.tif	Y98386U5-x9070_y11673_w256_h256-instancemask.tif	w256_h256	rat	gums	ssDNA	2024.6	Experimental data
Y98386U5-x9326_y11417_w256_h256	Y98386U5-x9326_y11417_w256_h256-img.tif	Y98386U5-x9326_y11417_w256_h256-mask.tif	Y98386U5-x9326_y11417_w256_h256-instancemask.tif	w256_h256	rat	gums	ssDNA	2024.6	Experimental data
Y98386U5-x9326_y11673_w256_h256	Y98386U5-x9326_y11673_w256_h256-img.tif	Y98386U5-x9326_y11673_w256_h256-mask.tif	Y98386U5-x9326_y11673_w256_h256-instancemask.tif	w256_h256	rat	gums	ssDNA	2024.6	Experimental data
Y98386U6-x16387_y14478_w256_h256	Y98386U6-x16387_y14478_w256_h256-img.tif	Y98386U6-x16387_y14478_w256_h256-mask.tif	Y98386U6-x16387_y14478_w256_h256-instancemask.tif	w256_h256	rat	gums	ssDNA	2024.6	Experimental data
Y98386U6-x16387_y14734_w256_h256	Y98386U6-x16387_y14734_w256_h256-img.tif	Y98386U6-x16387_y14734_w256_h256-mask.tif	Y98386U6-x16387_y14734_w256_h256-instancemask.tif	w256_h256	rat	gums	ssDNA	2024.6	Experimental data
Y98386U6-x16643_y14478_w256_h256	Y98386U6-x16643_y14478_w256_h256-img.tif	Y98386U6-x16643_y14478_w256_h256-mask.tif	Y98386U6-x16643_y14478_w256_h256-instancemask.tif	w256_h256	rat	gums	ssDNA	2024.6	Experimental data
Y98386U6-x16643_y14734_w256_h256	Y98386U6-x16643_y14734_w256_h256-img.tif	Y98386U6-x16643_y14734_w256_h256-mask.tif	Y98386U6-x16643_y14734_w256_h256-instancemask.tif	w256_h256	rat	gums	ssDNA	2024.6	Experimental data
Y98386U6-x18342_y15188_w256_h256	Y98386U6-x18342_y15188_w256_h256-img.tif	Y98386U6-x18342_y15188_w256_h256-mask.tif	Y98386U6-x18342_y15188_w256_h256-instancemask.tif	w256_h256	rat	gums	ssDNA	2024.6	Experimental data
Y98386U6-x18342_y15444_w256_h256	Y98386U6-x18342_y15444_w256_h256-img.tif	Y98386U6-x18342_y15444_w256_h256-mask.tif	Y98386U6-x18342_y15444_w256_h256-instancemask.tif	w256_h256	rat	gums	ssDNA	2024.6	Experimental data
Y98386U6-x18598_y15188_w256_h256	Y98386U6-x18598_y15188_w256_h256-img.tif	Y98386U6-x18598_y15188_w256_h256-mask.tif	Y98386U6-x18598_y15188_w256_h256-instancemask.tif	w256_h256	rat	gums	ssDNA	2024.6	Experimental data
Y98386U6-x18598_y15444_w256_h256	Y98386U6-x18598_y15444_w256_h256-img.tif	Y98386U6-x18598_y15444_w256_h256-mask.tif	Y98386U6-x18598_y15444_w256_h256-instancemask.tif	w256_h256	rat	gums	ssDNA	2024.6	Experimental data
Y98397V8-x14530_y7678_w256_h256	Y98397V8-x14530_y7678_w256_h256-img.tif	Y98397V8-x14530_y7678_w256_h256-mask.tif	Y98397V8-x14530_y7678_w256_h256-instancemask.tif	w256_h256	mouse	diseased brain	ssDNA	2024.6	Experimental data
Y98397V8-x14530_y7934_w256_h256	Y98397V8-x14530_y7934_w256_h256-img.tif	Y98397V8-x14530_y7934_w256_h256-mask.tif	Y98397V8-x14530_y7934_w256_h256-instancemask.tif	w256_h256	mouse	diseased brain	ssDNA	2024.6	Experimental data
Y98397V8-x14786_y7678_w256_h256	Y98397V8-x14786_y7678_w256_h256-img.tif	Y98397V8-x14786_y7678_w256_h256-mask.tif	Y98397V8-x14786_y7678_w256_h256-instancemask.tif	w256_h256	mouse	diseased brain	ssDNA	2024.6	Experimental data
Y98397V8-x14786_y7934_w256_h256	Y98397V8-x14786_y7934_w256_h256-img.tif	Y98397V8-x14786_y7934_w256_h256-mask.tif	Y98397V8-x14786_y7934_w256_h256-instancemask.tif	w256_h256	mouse	diseased brain	ssDNA	2024.6	Experimental data
Y98987Z4-x13330_y11706_w256_h256	Y98987Z4-x13330_y11706_w256_h256-img.tif	Y98987Z4-x13330_y11706_w256_h256-mask.tif	Y98987Z4-x13330_y11706_w256_h256-instancemask.tif	w256_h256	mouse	lung	ssDNA	2024.6	Experimental data
Y98987Z4-x13330_y11962_w256_h256	Y98987Z4-x13330_y11962_w256_h256-img.tif	Y98987Z4-x13330_y11962_w256_h256-mask.tif	Y98987Z4-x13330_y11962_w256_h256-instancemask.tif	w256_h256	mouse	lung	ssDNA	2024.6	Experimental data
Y98987Z4-x13586_y11706_w256_h256	Y98987Z4-x13586_y11706_w256_h256-img.tif	Y98987Z4-x13586_y11706_w256_h256-mask.tif	Y98987Z4-x13586_y11706_w256_h256-instancemask.tif	w256_h256	mouse	lung	ssDNA	2024.6	Experimental data
Y98987Z4-x13586_y11962_w256_h256	Y98987Z4-x13586_y11962_w256_h256-img.tif	Y98987Z4-x13586_y11962_w256_h256-mask.tif	Y98987Z4-x13586_y11962_w256_h256-instancemask.tif	w256_h256	mouse	lung	ssDNA	2024.6	Experimental data
Y98987Z4-x19476_y5772_w256_h256	Y98987Z4-x19476_y5772_w256_h256-img.tif	Y98987Z4-x19476_y5772_w256_h256-mask.tif	Y98987Z4-x19476_y5772_w256_h256-instancemask.tif	w256_h256	mouse	lung	ssDNA	2024.6	Experimental data
Y98987Z4-x19476_y6028_w256_h256	Y98987Z4-x19476_y6028_w256_h256-img.tif	Y98987Z4-x19476_y6028_w256_h256-mask.tif	Y98987Z4-x19476_y6028_w256_h256-instancemask.tif	w256_h256	mouse	lung	ssDNA	2024.6	Experimental data
Y98987Z4-x19732_y5772_w256_h256	Y98987Z4-x19732_y5772_w256_h256-img.tif	Y98987Z4-x19732_y5772_w256_h256-mask.tif	Y98987Z4-x19732_y5772_w256_h256-instancemask.tif	w256_h256	mouse	lung	ssDNA	2024.6	Experimental data
Y98987Z4-x19732_y6028_w256_h256	Y98987Z4-x19732_y6028_w256_h256-img.tif	Y98987Z4-x19732_y6028_w256_h256-mask.tif	Y98987Z4-x19732_y6028_w256_h256-instancemask.tif	w256_h256	mouse	lung	ssDNA	2024.6	Experimental data
Z98103Z7-x6997_y5678_w256_h256	Z98103Z7-x6997_y5678_w256_h256-img.tif	Z98103Z7-x6997_y5678_w256_h256-mask.tif	Z98103Z7-x6997_y5678_w256_h256-instancemask.tif	w256_h256	mouse	embryo	ssDNA	2024.6	Experimental data
Z98103Z7-x6997_y5934_w256_h256	Z98103Z7-x6997_y5934_w256_h256-img.tif	Z98103Z7-x6997_y5934_w256_h256-mask.tif	Z98103Z7-x6997_y5934_w256_h256-instancemask.tif	w256_h256	mouse	embryo	ssDNA	2024.6	Experimental data
Z98103Z7-x7253_y5678_w256_h256	Z98103Z7-x7253_y5678_w256_h256-img.tif	Z98103Z7-x7253_y5678_w256_h256-mask.tif	Z98103Z7-x7253_y5678_w256_h256-instancemask.tif	w256_h256	mouse	embryo	ssDNA	2024.6	Experimental data
Z98103Z7-x7253_y5934_w256_h256	Z98103Z7-x7253_y5934_w256_h256-img.tif	Z98103Z7-x7253_y5934_w256_h256-mask.tif	Z98103Z7-x7253_y5934_w256_h256-instancemask.tif	w256_h256	mouse	embryo	ssDNA	2024.6	Experimental data
Z98103Z7-x8351_y6463_w256_h256	Z98103Z7-x8351_y6463_w256_h256-img.tif	Z98103Z7-x8351_y6463_w256_h256-mask.tif	Z98103Z7-x8351_y6463_w256_h256-instancemask.tif	w256_h256	mouse	embryo	ssDNA	2024.6	Experimental data
Z98103Z7-x8351_y6719_w256_h256	Z98103Z7-x8351_y6719_w256_h256-img.tif	Z98103Z7-x8351_y6719_w256_h256-mask.tif	Z98103Z7-x8351_y6719_w256_h256-instancemask.tif	w256_h256	mouse	embryo	ssDNA	2024.6	Experimental data
Z98103Z7-x8607_y6463_w256_h256	Z98103Z7-x8607_y6463_w256_h256-img.tif	Z98103Z7-x8607_y6463_w256_h256-mask.tif	Z98103Z7-x8607_y6463_w256_h256-instancemask.tif	w256_h256	mouse	embryo	ssDNA	2024.6	Experimental data
Z98103Z7-x8607_y6719_w256_h256	Z98103Z7-x8607_y6719_w256_h256-img.tif	Z98103Z7-x8607_y6719_w256_h256-mask.tif	Z98103Z7-x8607_y6719_w256_h256-instancemask.tif	w256_h256	mouse	embryo	ssDNA	2024.6	Experimental data
Z98105W5-x4114_y12237_w256_h256	Z98105W5-x4114_y12237_w256_h256-img.tif	Z98105W5-x4114_y12237_w256_h256-mask.tif	Z98105W5-x4114_y12237_w256_h256-instancemask.tif	w256_h256	mouse	pancreas	ssDNA	2024.6	Experimental data
Z98105W5-x4114_y12493_w256_h256	Z98105W5-x4114_y12493_w256_h256-img.tif	Z98105W5-x4114_y12493_w256_h256-mask.tif	Z98105W5-x4114_y12493_w256_h256-instancemask.tif	w256_h256	mouse	pancreas	ssDNA	2024.6	Experimental data
Z98105W5-x4370_y12237_w256_h256	Z98105W5-x4370_y12237_w256_h256-img.tif	Z98105W5-x4370_y12237_w256_h256-mask.tif	Z98105W5-x4370_y12237_w256_h256-instancemask.tif	w256_h256	mouse	pancreas	ssDNA	2024.6	Experimental data
Z98105W5-x4370_y12493_w256_h256	Z98105W5-x4370_y12493_w256_h256-img.tif	Z98105W5-x4370_y12493_w256_h256-mask.tif	Z98105W5-x4370_y12493_w256_h256-instancemask.tif	w256_h256	mouse	pancreas	ssDNA	2024.6	Experimental data
Z98801V5-x10024_y15352_w256_h256	Z98801V5-x10024_y15352_w256_h256-img.tif	Z98801V5-x10024_y15352_w256_h256-mask.tif	Z98801V5-x10024_y15352_w256_h256-instancemask.tif	w256_h256	mouse	brain	ssDNA	2024.6	Experimental data
Z98801V5-x10024_y15608_w256_h256	Z98801V5-x10024_y15608_w256_h256-img.tif	Z98801V5-x10024_y15608_w256_h256-mask.tif	Z98801V5-x10024_y15608_w256_h256-instancemask.tif	w256_h256	mouse	brain	ssDNA	2024.6	Experimental data
Z98801V5-x15087_y11785_w256_h256	Z98801V5-x15087_y11785_w256_h256-img.tif	Z98801V5-x15087_y11785_w256_h256-mask.tif	Z98801V5-x15087_y11785_w256_h256-instancemask.tif	w256_h256	mouse	brain	ssDNA	2024.6	Experimental data
Z98801V5-x15087_y12041_w256_h256	Z98801V5-x15087_y12041_w256_h256-img.tif	Z98801V5-x15087_y12041_w256_h256-mask.tif	Z98801V5-x15087_y12041_w256_h256-instancemask.tif	w256_h256	mouse	brain	ssDNA	2024.6	Experimental data
Z98801V5-x15153_y13890_w256_h256	Z98801V5-x15153_y13890_w256_h256-img.tif	Z98801V5-x15153_y13890_w256_h256-mask.tif	Z98801V5-x15153_y13890_w256_h256-instancemask.tif	w256_h256	mouse	brain	ssDNA	2024.6	Experimental data
Z98801V5-x15153_y14146_w256_h256	Z98801V5-x15153_y14146_w256_h256-img.tif	Z98801V5-x15153_y14146_w256_h256-mask.tif	Z98801V5-x15153_y14146_w256_h256-instancemask.tif	w256_h256	mouse	brain	ssDNA	2024.6	Experimental data
Z98801V5-x15343_y11785_w256_h256	Z98801V5-x15343_y11785_w256_h256-img.tif	Z98801V5-x15343_y11785_w256_h256-mask.tif	Z98801V5-x15343_y11785_w256_h256-instancemask.tif	w256_h256	mouse	brain	ssDNA	2024.6	Experimental data
Z98801V5-x15343_y12041_w256_h256	Z98801V5-x15343_y12041_w256_h256-img.tif	Z98801V5-x15343_y12041_w256_h256-mask.tif	Z98801V5-x15343_y12041_w256_h256-instancemask.tif	w256_h256	mouse	brain	ssDNA	2024.6	Experimental data
Z98801V5-x15409_y13890_w256_h256	Z98801V5-x15409_y13890_w256_h256-img.tif	Z98801V5-x15409_y13890_w256_h256-mask.tif	Z98801V5-x15409_y13890_w256_h256-instancemask.tif	w256_h256	mouse	brain	ssDNA	2024.6	Experimental data
Z98801V5-x15409_y14146_w256_h256	Z98801V5-x15409_y14146_w256_h256-img.tif	Z98801V5-x15409_y14146_w256_h256-mask.tif	Z98801V5-x15409_y14146_w256_h256-instancemask.tif	w256_h256	mouse	brain	ssDNA	2024.6	Experimental data
Z98801V5-x18158_y14410_w256_h256	Z98801V5-x18158_y14410_w256_h256-img.tif	Z98801V5-x18158_y14410_w256_h256-mask.tif	Z98801V5-x18158_y14410_w256_h256-instancemask.tif	w256_h256	mouse	brain	ssDNA	2024.6	Experimental data
Z98801V5-x18158_y14666_w256_h256	Z98801V5-x18158_y14666_w256_h256-img.tif	Z98801V5-x18158_y14666_w256_h256-mask.tif	Z98801V5-x18158_y14666_w256_h256-instancemask.tif	w256_h256	mouse	brain	ssDNA	2024.6	Experimental data
Z98801V5-x18414_y14410_w256_h256	Z98801V5-x18414_y14410_w256_h256-img.tif	Z98801V5-x18414_y14410_w256_h256-mask.tif	Z98801V5-x18414_y14410_w256_h256-instancemask.tif	w256_h256	mouse	brain	ssDNA	2024.6	Experimental data
Z98801V5-x18414_y14666_w256_h256	Z98801V5-x18414_y14666_w256_h256-img.tif	Z98801V5-x18414_y14666_w256_h256-mask.tif	Z98801V5-x18414_y14666_w256_h256-instancemask.tif	w256_h256	mouse	brain	ssDNA	2024.6	Experimental data
Z98801V5-x9649_y13636_w256_h256	Z98801V5-x9649_y13636_w256_h256-img.tif	Z98801V5-x9649_y13636_w256_h256-mask.tif	Z98801V5-x9649_y13636_w256_h256-instancemask.tif	w256_h256	mouse	brain	ssDNA	2024.6	Experimental data
Z98801V5-x9649_y13892_w256_h256	Z98801V5-x9649_y13892_w256_h256-img.tif	Z98801V5-x9649_y13892_w256_h256-mask.tif	Z98801V5-x9649_y13892_w256_h256-instancemask.tif	w256_h256	mouse	brain	ssDNA	2024.6	Experimental data
Z98801V5-x9768_y15352_w256_h256	Z98801V5-x9768_y15352_w256_h256-img.tif	Z98801V5-x9768_y15352_w256_h256-mask.tif	Z98801V5-x9768_y15352_w256_h256-instancemask.tif	w256_h256	mouse	brain	ssDNA	2024.6	Experimental data
Z98801V5-x9768_y15608_w256_h256	Z98801V5-x9768_y15608_w256_h256-img.tif	Z98801V5-x9768_y15608_w256_h256-mask.tif	Z98801V5-x9768_y15608_w256_h256-instancemask.tif	w256_h256	mouse	brain	ssDNA	2024.6	Experimental data
Z98801V5-x9905_y13636_w256_h256	Z98801V5-x9905_y13636_w256_h256-img.tif	Z98801V5-x9905_y13636_w256_h256-mask.tif	Z98801V5-x9905_y13636_w256_h256-instancemask.tif	w256_h256	mouse	brain	ssDNA	2024.6	Experimental data
Z98801V5-x9905_y13892_w256_h256	Z98801V5-x9905_y13892_w256_h256-img.tif	Z98801V5-x9905_y13892_w256_h256-mask.tif	Z98801V5-x9905_y13892_w256_h256-instancemask.tif	w256_h256	mouse	brain	ssDNA	2024.6	Experimental data
Xenium_V1_human_Lung_Cancer_FFPE_he_image_1035	Xenium_V1_human_Lung_Cancer_FFPE_he_image_1035-img.tif	Xenium_V1_human_Lung_Cancer_FFPE_he_image_1035-mask.tif	Xenium_V1_human_Lung_Cancer_FFPE_he_image_1035-instancemask.tif	w256_h256	human	lung cancer	HE	2024.6	10×Genomics
Xenium_V1_human_Lung_Cancer_FFPE_he_image_1082	Xenium_V1_human_Lung_Cancer_FFPE_he_image_1082-img.tif	Xenium_V1_human_Lung_Cancer_FFPE_he_image_1082-mask.tif	Xenium_V1_human_Lung_Cancer_FFPE_he_image_1082-instancemask.tif	w256_h256	human	lung cancer	HE	2024.6	10×Genomics
Xenium_V1_human_Lung_Cancer_FFPE_he_image_1170	Xenium_V1_human_Lung_Cancer_FFPE_he_image_1170-img.tif	Xenium_V1_human_Lung_Cancer_FFPE_he_image_1170-mask.tif	Xenium_V1_human_Lung_Cancer_FFPE_he_image_1170-instancemask.tif	w256_h256	human	lung cancer	HE	2024.6	10×Genomics
Xenium_V1_human_Lung_Cancer_FFPE_he_image_1308	Xenium_V1_human_Lung_Cancer_FFPE_he_image_1308-img.tif	Xenium_V1_human_Lung_Cancer_FFPE_he_image_1308-mask.tif	Xenium_V1_human_Lung_Cancer_FFPE_he_image_1308-instancemask.tif	w256_h256	human	lung cancer	HE	2024.6	10×Genomics
Xenium_V1_human_Lung_Cancer_FFPE_he_image_1346	Xenium_V1_human_Lung_Cancer_FFPE_he_image_1346-img.tif	Xenium_V1_human_Lung_Cancer_FFPE_he_image_1346-mask.tif	Xenium_V1_human_Lung_Cancer_FFPE_he_image_1346-instancemask.tif	w256_h256	human	lung cancer	HE	2024.6	10×Genomics
Xenium_V1_human_Lung_Cancer_FFPE_he_image_1436	Xenium_V1_human_Lung_Cancer_FFPE_he_image_1436-img.tif	Xenium_V1_human_Lung_Cancer_FFPE_he_image_1436-mask.tif	Xenium_V1_human_Lung_Cancer_FFPE_he_image_1436-instancemask.tif	w256_h256	human	lung cancer	HE	2024.6	10×Genomics
Xenium_V1_human_Lung_Cancer_FFPE_he_image_1485	Xenium_V1_human_Lung_Cancer_FFPE_he_image_1485-img.tif	Xenium_V1_human_Lung_Cancer_FFPE_he_image_1485-mask.tif	Xenium_V1_human_Lung_Cancer_FFPE_he_image_1485-instancemask.tif	w256_h256	human	lung cancer	HE	2024.6	10×Genomics
Xenium_V1_human_Lung_Cancer_FFPE_he_image_1539	Xenium_V1_human_Lung_Cancer_FFPE_he_image_1539-img.tif	Xenium_V1_human_Lung_Cancer_FFPE_he_image_1539-mask.tif	Xenium_V1_human_Lung_Cancer_FFPE_he_image_1539-instancemask.tif	w256_h256	human	lung cancer	HE	2024.6	10×Genomics
Xenium_V1_human_Lung_Cancer_FFPE_he_image_1814	Xenium_V1_human_Lung_Cancer_FFPE_he_image_1814-img.tif	Xenium_V1_human_Lung_Cancer_FFPE_he_image_1814-mask.tif	Xenium_V1_human_Lung_Cancer_FFPE_he_image_1814-instancemask.tif	w256_h256	human	lung cancer	HE	2024.6	10×Genomics
Xenium_V1_human_Lung_Cancer_FFPE_he_image_1859	Xenium_V1_human_Lung_Cancer_FFPE_he_image_1859-img.tif	Xenium_V1_human_Lung_Cancer_FFPE_he_image_1859-mask.tif	Xenium_V1_human_Lung_Cancer_FFPE_he_image_1859-instancemask.tif	w256_h256	human	lung cancer	HE	2024.6	10×Genomics
Xenium_V1_human_Lung_Cancer_FFPE_he_image_1953	Xenium_V1_human_Lung_Cancer_FFPE_he_image_1953-img.tif	Xenium_V1_human_Lung_Cancer_FFPE_he_image_1953-mask.tif	Xenium_V1_human_Lung_Cancer_FFPE_he_image_1953-instancemask.tif	w256_h256	human	lung cancer	HE	2024.6	10×Genomics
Xenium_V1_human_Lung_Cancer_FFPE_he_image_1988	Xenium_V1_human_Lung_Cancer_FFPE_he_image_1988-img.tif	Xenium_V1_human_Lung_Cancer_FFPE_he_image_1988-mask.tif	Xenium_V1_human_Lung_Cancer_FFPE_he_image_1988-instancemask.tif	w256_h256	human	lung cancer	HE	2024.6	10×Genomics
Xenium_V1_human_Lung_Cancer_FFPE_he_image_2001	Xenium_V1_human_Lung_Cancer_FFPE_he_image_2001-img.tif	Xenium_V1_human_Lung_Cancer_FFPE_he_image_2001-mask.tif	Xenium_V1_human_Lung_Cancer_FFPE_he_image_2001-instancemask.tif	w256_h256	human	lung cancer	HE	2024.6	10×Genomics
Xenium_V1_human_Lung_Cancer_FFPE_he_image_2045	Xenium_V1_human_Lung_Cancer_FFPE_he_image_2045-img.tif	Xenium_V1_human_Lung_Cancer_FFPE_he_image_2045-mask.tif	Xenium_V1_human_Lung_Cancer_FFPE_he_image_2045-instancemask.tif	w256_h256	human	lung cancer	HE	2024.6	10×Genomics
Xenium_V1_human_Lung_Cancer_FFPE_he_image_2090	Xenium_V1_human_Lung_Cancer_FFPE_he_image_2090-img.tif	Xenium_V1_human_Lung_Cancer_FFPE_he_image_2090-mask.tif	Xenium_V1_human_Lung_Cancer_FFPE_he_image_2090-instancemask.tif	w256_h256	human	lung cancer	HE	2024.6	10×Genomics
Xenium_V1_human_Lung_Cancer_FFPE_he_image_2230	Xenium_V1_human_Lung_Cancer_FFPE_he_image_2230-img.tif	Xenium_V1_human_Lung_Cancer_FFPE_he_image_2230-mask.tif	Xenium_V1_human_Lung_Cancer_FFPE_he_image_2230-instancemask.tif	w256_h256	human	lung cancer	HE	2024.6	10×Genomics
Xenium_V1_human_Lung_Cancer_FFPE_he_image_2370	Xenium_V1_human_Lung_Cancer_FFPE_he_image_2370-img.tif	Xenium_V1_human_Lung_Cancer_FFPE_he_image_2370-mask.tif	Xenium_V1_human_Lung_Cancer_FFPE_he_image_2370-instancemask.tif	w256_h256	human	lung cancer	HE	2024.6	10×Genomics
Xenium_V1_human_Lung_Cancer_FFPE_he_image_2732	Xenium_V1_human_Lung_Cancer_FFPE_he_image_2732-img.tif	Xenium_V1_human_Lung_Cancer_FFPE_he_image_2732-mask.tif	Xenium_V1_human_Lung_Cancer_FFPE_he_image_2732-instancemask.tif	w256_h256	human	lung cancer	HE	2024.6	10×Genomics
Xenium_V1_human_Lung_Cancer_FFPE_he_image_2779	Xenium_V1_human_Lung_Cancer_FFPE_he_image_2779-img.tif	Xenium_V1_human_Lung_Cancer_FFPE_he_image_2779-mask.tif	Xenium_V1_human_Lung_Cancer_FFPE_he_image_2779-instancemask.tif	w256_h256	human	lung cancer	HE	2024.6	10×Genomics
Xenium_V1_human_Lung_Cancer_FFPE_he_image_2865	Xenium_V1_human_Lung_Cancer_FFPE_he_image_2865-img.tif	Xenium_V1_human_Lung_Cancer_FFPE_he_image_2865-mask.tif	Xenium_V1_human_Lung_Cancer_FFPE_he_image_2865-instancemask.tif	w256_h256	human	lung cancer	HE	2024.6	10×Genomics
Xenium_V1_human_Lung_Cancer_FFPE_he_image_2914	Xenium_V1_human_Lung_Cancer_FFPE_he_image_2914-img.tif	Xenium_V1_human_Lung_Cancer_FFPE_he_image_2914-mask.tif	Xenium_V1_human_Lung_Cancer_FFPE_he_image_2914-instancemask.tif	w256_h256	human	lung cancer	HE	2024.6	10×Genomics
Xenium_V1_human_Lung_Cancer_FFPE_he_image_3148	Xenium_V1_human_Lung_Cancer_FFPE_he_image_3148-img.tif	Xenium_V1_human_Lung_Cancer_FFPE_he_image_3148-mask.tif	Xenium_V1_human_Lung_Cancer_FFPE_he_image_3148-instancemask.tif	w256_h256	human	lung cancer	HE	2024.6	10×Genomics
Xenium_V1_human_Lung_Cancer_FFPE_he_image_3369	Xenium_V1_human_Lung_Cancer_FFPE_he_image_3369-img.tif	Xenium_V1_human_Lung_Cancer_FFPE_he_image_3369-mask.tif	Xenium_V1_human_Lung_Cancer_FFPE_he_image_3369-instancemask.tif	w256_h256	human	lung cancer	HE	2024.6	10×Genomics
Xenium_V1_human_Lung_Cancer_FFPE_he_image_3562	Xenium_V1_human_Lung_Cancer_FFPE_he_image_3562-img.tif	Xenium_V1_human_Lung_Cancer_FFPE_he_image_3562-mask.tif	Xenium_V1_human_Lung_Cancer_FFPE_he_image_3562-instancemask.tif	w256_h256	human	lung cancer	HE	2024.6	10×Genomics
Xenium_V1_human_Lung_Cancer_FFPE_he_image_4195	Xenium_V1_human_Lung_Cancer_FFPE_he_image_4195-img.tif	Xenium_V1_human_Lung_Cancer_FFPE_he_image_4195-mask.tif	Xenium_V1_human_Lung_Cancer_FFPE_he_image_4195-instancemask.tif	w256_h256	human	lung cancer	HE	2024.6	10×Genomics
Xenium_V1_human_Lung_Cancer_FFPE_he_image_4262	Xenium_V1_human_Lung_Cancer_FFPE_he_image_4262-img.tif	Xenium_V1_human_Lung_Cancer_FFPE_he_image_4262-mask.tif	Xenium_V1_human_Lung_Cancer_FFPE_he_image_4262-instancemask.tif	w256_h256	human	lung cancer	HE	2024.6	10×Genomics
Xenium_V1_human_Lung_Cancer_FFPE_he_image_4483	Xenium_V1_human_Lung_Cancer_FFPE_he_image_4483-img.tif	Xenium_V1_human_Lung_Cancer_FFPE_he_image_4483-mask.tif	Xenium_V1_human_Lung_Cancer_FFPE_he_image_4483-instancemask.tif	w256_h256	human	lung cancer	HE	2024.6	10×Genomics
Xenium_V1_human_Lung_Cancer_FFPE_he_image_4530	Xenium_V1_human_Lung_Cancer_FFPE_he_image_4530-img.tif	Xenium_V1_human_Lung_Cancer_FFPE_he_image_4530-mask.tif	Xenium_V1_human_Lung_Cancer_FFPE_he_image_4530-instancemask.tif	w256_h256	human	lung cancer	HE	2024.6	10×Genomics
Xenium_V1_human_Lung_Cancer_FFPE_he_image_4533	Xenium_V1_human_Lung_Cancer_FFPE_he_image_4533-img.tif	Xenium_V1_human_Lung_Cancer_FFPE_he_image_4533-mask.tif	Xenium_V1_human_Lung_Cancer_FFPE_he_image_4533-instancemask.tif	w256_h256	human	lung cancer	HE	2024.6	10×Genomics
Xenium_V1_human_Lung_Cancer_FFPE_he_image_475	Xenium_V1_human_Lung_Cancer_FFPE_he_image_475-img.tif	Xenium_V1_human_Lung_Cancer_FFPE_he_image_475-mask.tif	Xenium_V1_human_Lung_Cancer_FFPE_he_image_475-instancemask.tif	w256_h256	human	lung cancer	HE	2024.6	10×Genomics
Xenium_V1_human_Lung_Cancer_FFPE_he_image_530	Xenium_V1_human_Lung_Cancer_FFPE_he_image_530-img.tif	Xenium_V1_human_Lung_Cancer_FFPE_he_image_530-mask.tif	Xenium_V1_human_Lung_Cancer_FFPE_he_image_530-instancemask.tif	w256_h256	human	lung cancer	HE	2024.6	10×Genomics
Xenium_V1_human_Lung_Cancer_FFPE_he_image_805	Xenium_V1_human_Lung_Cancer_FFPE_he_image_805-img.tif	Xenium_V1_human_Lung_Cancer_FFPE_he_image_805-mask.tif	Xenium_V1_human_Lung_Cancer_FFPE_he_image_805-instancemask.tif	w256_h256	human	lung cancer	HE	2024.6	10×Genomics
Xenium_V1_human_Lung_Cancer_FFPE_he_image_883	Xenium_V1_human_Lung_Cancer_FFPE_he_image_883-img.tif	Xenium_V1_human_Lung_Cancer_FFPE_he_image_883-mask.tif	Xenium_V1_human_Lung_Cancer_FFPE_he_image_883-instancemask.tif	w256_h256	human	lung cancer	HE	2024.6	10×Genomics
Xenium_V1_human_Lung_Cancer_FFPE_he_image_937	Xenium_V1_human_Lung_Cancer_FFPE_he_image_937-img.tif	Xenium_V1_human_Lung_Cancer_FFPE_he_image_937-mask.tif	Xenium_V1_human_Lung_Cancer_FFPE_he_image_937-instancemask.tif	w256_h256	human	lung cancer	HE	2024.6	10×Genomics
Xenium_V1_Human_Ovarian_Cancer_Addon_FFPE_he_image_1693	Xenium_V1_Human_Ovarian_Cancer_Addon_FFPE_he_image_1693-img.tif	Xenium_V1_Human_Ovarian_Cancer_Addon_FFPE_he_image_1693-mask.tif	Xenium_V1_Human_Ovarian_Cancer_Addon_FFPE_he_image_1693-instancemask.tif	w256_h256	human	ovarian cancer	HE	2024.6	10×Genomics
Xenium_V1_Human_Ovarian_Cancer_Addon_FFPE_he_image_1781	Xenium_V1_Human_Ovarian_Cancer_Addon_FFPE_he_image_1781-img.tif	Xenium_V1_Human_Ovarian_Cancer_Addon_FFPE_he_image_1781-mask.tif	Xenium_V1_Human_Ovarian_Cancer_Addon_FFPE_he_image_1781-instancemask.tif	w256_h256	human	ovarian cancer	HE	2024.6	10×Genomics
Xenium_V1_Human_Ovarian_Cancer_Addon_FFPE_he_image_1782	Xenium_V1_Human_Ovarian_Cancer_Addon_FFPE_he_image_1782-img.tif	Xenium_V1_Human_Ovarian_Cancer_Addon_FFPE_he_image_1782-mask.tif	Xenium_V1_Human_Ovarian_Cancer_Addon_FFPE_he_image_1782-instancemask.tif	w256_h256	human	ovarian cancer	HE	2024.6	10×Genomics
Xenium_V1_Human_Ovarian_Cancer_Addon_FFPE_he_image_1783	Xenium_V1_Human_Ovarian_Cancer_Addon_FFPE_he_image_1783-img.tif	Xenium_V1_Human_Ovarian_Cancer_Addon_FFPE_he_image_1783-mask.tif	Xenium_V1_Human_Ovarian_Cancer_Addon_FFPE_he_image_1783-instancemask.tif	w256_h256	human	ovarian cancer	HE	2024.6	10×Genomics
Xenium_V1_Human_Ovarian_Cancer_Addon_FFPE_he_image_1869	Xenium_V1_Human_Ovarian_Cancer_Addon_FFPE_he_image_1869-img.tif	Xenium_V1_Human_Ovarian_Cancer_Addon_FFPE_he_image_1869-mask.tif	Xenium_V1_Human_Ovarian_Cancer_Addon_FFPE_he_image_1869-instancemask.tif	w256_h256	human	ovarian cancer	HE	2024.6	10×Genomics
Xenium_V1_Human_Ovarian_Cancer_Addon_FFPE_he_image_1946	Xenium_V1_Human_Ovarian_Cancer_Addon_FFPE_he_image_1946-img.tif	Xenium_V1_Human_Ovarian_Cancer_Addon_FFPE_he_image_1946-mask.tif	Xenium_V1_Human_Ovarian_Cancer_Addon_FFPE_he_image_1946-instancemask.tif	w256_h256	human	ovarian cancer	HE	2024.6	10×Genomics
Xenium_V1_Human_Ovarian_Cancer_Addon_FFPE_he_image_1947	Xenium_V1_Human_Ovarian_Cancer_Addon_FFPE_he_image_1947-img.tif	Xenium_V1_Human_Ovarian_Cancer_Addon_FFPE_he_image_1947-mask.tif	Xenium_V1_Human_Ovarian_Cancer_Addon_FFPE_he_image_1947-instancemask.tif	w256_h256	human	ovarian cancer	HE	2024.6	10×Genomics
Xenium_V1_Human_Ovarian_Cancer_Addon_FFPE_he_image_2032	Xenium_V1_Human_Ovarian_Cancer_Addon_FFPE_he_image_2032-img.tif	Xenium_V1_Human_Ovarian_Cancer_Addon_FFPE_he_image_2032-mask.tif	Xenium_V1_Human_Ovarian_Cancer_Addon_FFPE_he_image_2032-instancemask.tif	w256_h256	human	ovarian cancer	HE	2024.6	10×Genomics
Xenium_V1_Human_Ovarian_Cancer_Addon_FFPE_he_image_2033	Xenium_V1_Human_Ovarian_Cancer_Addon_FFPE_he_image_2033-img.tif	Xenium_V1_Human_Ovarian_Cancer_Addon_FFPE_he_image_2033-mask.tif	Xenium_V1_Human_Ovarian_Cancer_Addon_FFPE_he_image_2033-instancemask.tif	w256_h256	human	ovarian cancer	HE	2024.6	10×Genomics
Xenium_V1_Human_Ovarian_Cancer_Addon_FFPE_he_image_2110	Xenium_V1_Human_Ovarian_Cancer_Addon_FFPE_he_image_2110-img.tif	Xenium_V1_Human_Ovarian_Cancer_Addon_FFPE_he_image_2110-mask.tif	Xenium_V1_Human_Ovarian_Cancer_Addon_FFPE_he_image_2110-instancemask.tif	w256_h256	human	ovarian cancer	HE	2024.6	10×Genomics
Xenium_V1_Human_Ovarian_Cancer_Addon_FFPE_he_image_2111	Xenium_V1_Human_Ovarian_Cancer_Addon_FFPE_he_image_2111-img.tif	Xenium_V1_Human_Ovarian_Cancer_Addon_FFPE_he_image_2111-mask.tif	Xenium_V1_Human_Ovarian_Cancer_Addon_FFPE_he_image_2111-instancemask.tif	w256_h256	human	ovarian cancer	HE	2024.6	10×Genomics
Xenium_V1_Human_Ovarian_Cancer_Addon_FFPE_he_image_2121	Xenium_V1_Human_Ovarian_Cancer_Addon_FFPE_he_image_2121-img.tif	Xenium_V1_Human_Ovarian_Cancer_Addon_FFPE_he_image_2121-mask.tif	Xenium_V1_Human_Ovarian_Cancer_Addon_FFPE_he_image_2121-instancemask.tif	w256_h256	human	ovarian cancer	HE	2024.6	10×Genomics
Xenium_V1_Human_Ovarian_Cancer_Addon_FFPE_he_image_2196	Xenium_V1_Human_Ovarian_Cancer_Addon_FFPE_he_image_2196-img.tif	Xenium_V1_Human_Ovarian_Cancer_Addon_FFPE_he_image_2196-mask.tif	Xenium_V1_Human_Ovarian_Cancer_Addon_FFPE_he_image_2196-instancemask.tif	w256_h256	human	ovarian cancer	HE	2024.6	10×Genomics
Xenium_V1_Human_Ovarian_Cancer_Addon_FFPE_he_image_2197	Xenium_V1_Human_Ovarian_Cancer_Addon_FFPE_he_image_2197-img.tif	Xenium_V1_Human_Ovarian_Cancer_Addon_FFPE_he_image_2197-mask.tif	Xenium_V1_Human_Ovarian_Cancer_Addon_FFPE_he_image_2197-instancemask.tif	w256_h256	human	ovarian cancer	HE	2024.6	10×Genomics
Xenium_V1_Human_Ovarian_Cancer_Addon_FFPE_he_image_2198	Xenium_V1_Human_Ovarian_Cancer_Addon_FFPE_he_image_2198-img.tif	Xenium_V1_Human_Ovarian_Cancer_Addon_FFPE_he_image_2198-mask.tif	Xenium_V1_Human_Ovarian_Cancer_Addon_FFPE_he_image_2198-instancemask.tif	w256_h256	human	ovarian cancer	HE	2024.6	10×Genomics
Xenium_V1_Human_Ovarian_Cancer_Addon_FFPE_he_image_2363	Xenium_V1_Human_Ovarian_Cancer_Addon_FFPE_he_image_2363-img.tif	Xenium_V1_Human_Ovarian_Cancer_Addon_FFPE_he_image_2363-mask.tif	Xenium_V1_Human_Ovarian_Cancer_Addon_FFPE_he_image_2363-instancemask.tif	w256_h256	human	ovarian cancer	HE	2024.6	10×Genomics
Xenium_V1_Human_Ovarian_Cancer_Addon_FFPE_he_image_2373	Xenium_V1_Human_Ovarian_Cancer_Addon_FFPE_he_image_2373-img.tif	Xenium_V1_Human_Ovarian_Cancer_Addon_FFPE_he_image_2373-mask.tif	Xenium_V1_Human_Ovarian_Cancer_Addon_FFPE_he_image_2373-instancemask.tif	w256_h256	human	ovarian cancer	HE	2024.6	10×Genomics
Xenium_V1_Human_Ovarian_Cancer_Addon_FFPE_he_image_2374	Xenium_V1_Human_Ovarian_Cancer_Addon_FFPE_he_image_2374-img.tif	Xenium_V1_Human_Ovarian_Cancer_Addon_FFPE_he_image_2374-mask.tif	Xenium_V1_Human_Ovarian_Cancer_Addon_FFPE_he_image_2374-instancemask.tif	w256_h256	human	ovarian cancer	HE	2024.6	10×Genomics
Xenium_V1_Human_Ovarian_Cancer_Addon_FFPE_he_image_2379	Xenium_V1_Human_Ovarian_Cancer_Addon_FFPE_he_image_2379-img.tif	Xenium_V1_Human_Ovarian_Cancer_Addon_FFPE_he_image_2379-mask.tif	Xenium_V1_Human_Ovarian_Cancer_Addon_FFPE_he_image_2379-instancemask.tif	w256_h256	human	ovarian cancer	HE	2024.6	10×Genomics
Xenium_V1_Human_Ovarian_Cancer_Addon_FFPE_he_image_2451	Xenium_V1_Human_Ovarian_Cancer_Addon_FFPE_he_image_2451-img.tif	Xenium_V1_Human_Ovarian_Cancer_Addon_FFPE_he_image_2451-mask.tif	Xenium_V1_Human_Ovarian_Cancer_Addon_FFPE_he_image_2451-instancemask.tif	w256_h256	human	ovarian cancer	HE	2024.6	10×Genomics
Xenium_V1_Human_Ovarian_Cancer_Addon_FFPE_he_image_2536	Xenium_V1_Human_Ovarian_Cancer_Addon_FFPE_he_image_2536-img.tif	Xenium_V1_Human_Ovarian_Cancer_Addon_FFPE_he_image_2536-mask.tif	Xenium_V1_Human_Ovarian_Cancer_Addon_FFPE_he_image_2536-instancemask.tif	w256_h256	human	ovarian cancer	HE	2024.6	10×Genomics
Xenium_V1_Human_Ovarian_Cancer_Addon_FFPE_he_image_2620	Xenium_V1_Human_Ovarian_Cancer_Addon_FFPE_he_image_2620-img.tif	Xenium_V1_Human_Ovarian_Cancer_Addon_FFPE_he_image_2620-mask.tif	Xenium_V1_Human_Ovarian_Cancer_Addon_FFPE_he_image_2620-instancemask.tif	w256_h256	human	ovarian cancer	HE	2024.6	10×Genomics
Xenium_V1_Human_Ovarian_Cancer_Addon_FFPE_he_image_2710	Xenium_V1_Human_Ovarian_Cancer_Addon_FFPE_he_image_2710-img.tif	Xenium_V1_Human_Ovarian_Cancer_Addon_FFPE_he_image_2710-mask.tif	Xenium_V1_Human_Ovarian_Cancer_Addon_FFPE_he_image_2710-instancemask.tif	w256_h256	human	ovarian cancer	HE	2024.6	10×Genomics
Xenium_V1_Human_Ovarian_Cancer_Addon_FFPE_he_image_2727	Xenium_V1_Human_Ovarian_Cancer_Addon_FFPE_he_image_2727-img.tif	Xenium_V1_Human_Ovarian_Cancer_Addon_FFPE_he_image_2727-mask.tif	Xenium_V1_Human_Ovarian_Cancer_Addon_FFPE_he_image_2727-instancemask.tif	w256_h256	human	ovarian cancer	HE	2024.6	10×Genomics
Xenium_V1_Human_Ovarian_Cancer_Addon_FFPE_he_image_2794	Xenium_V1_Human_Ovarian_Cancer_Addon_FFPE_he_image_2794-img.tif	Xenium_V1_Human_Ovarian_Cancer_Addon_FFPE_he_image_2794-mask.tif	Xenium_V1_Human_Ovarian_Cancer_Addon_FFPE_he_image_2794-instancemask.tif	w256_h256	human	ovarian cancer	HE	2024.6	10×Genomics
Xenium_V1_Human_Ovarian_Cancer_Addon_FFPE_he_image_2885	Xenium_V1_Human_Ovarian_Cancer_Addon_FFPE_he_image_2885-img.tif	Xenium_V1_Human_Ovarian_Cancer_Addon_FFPE_he_image_2885-mask.tif	Xenium_V1_Human_Ovarian_Cancer_Addon_FFPE_he_image_2885-instancemask.tif	w256_h256	human	ovarian cancer	HE	2024.6	10×Genomics
Xenium_V1_Human_Ovarian_Cancer_Addon_FFPE_he_image_3146	Xenium_V1_Human_Ovarian_Cancer_Addon_FFPE_he_image_3146-img.tif	Xenium_V1_Human_Ovarian_Cancer_Addon_FFPE_he_image_3146-mask.tif	Xenium_V1_Human_Ovarian_Cancer_Addon_FFPE_he_image_3146-instancemask.tif	w256_h256	human	ovarian cancer	HE	2024.6	10×Genomics
Xenium_V1_Human_Ovarian_Cancer_Addon_FFPE_he_image_3405	Xenium_V1_Human_Ovarian_Cancer_Addon_FFPE_he_image_3405-img.tif	Xenium_V1_Human_Ovarian_Cancer_Addon_FFPE_he_image_3405-mask.tif	Xenium_V1_Human_Ovarian_Cancer_Addon_FFPE_he_image_3405-instancemask.tif	w256_h256	human	ovarian cancer	HE	2024.6	10×Genomics
Xenium_V1_Human_Ovarian_Cancer_Addon_FFPE_he_image_3483	Xenium_V1_Human_Ovarian_Cancer_Addon_FFPE_he_image_3483-img.tif	Xenium_V1_Human_Ovarian_Cancer_Addon_FFPE_he_image_3483-mask.tif	Xenium_V1_Human_Ovarian_Cancer_Addon_FFPE_he_image_3483-instancemask.tif	w256_h256	human	ovarian cancer	HE	2024.6	10×Genomics
Xenium_V1_Human_Ovarian_Cancer_Addon_FFPE_he_image_3579	Xenium_V1_Human_Ovarian_Cancer_Addon_FFPE_he_image_3579-img.tif	Xenium_V1_Human_Ovarian_Cancer_Addon_FFPE_he_image_3579-mask.tif	Xenium_V1_Human_Ovarian_Cancer_Addon_FFPE_he_image_3579-instancemask.tif	w256_h256	human	ovarian cancer	HE	2024.6	10×Genomics
Xenium_V1_Human_Ovarian_Cancer_Addon_FFPE_he_image_3738	Xenium_V1_Human_Ovarian_Cancer_Addon_FFPE_he_image_3738-img.tif	Xenium_V1_Human_Ovarian_Cancer_Addon_FFPE_he_image_3738-mask.tif	Xenium_V1_Human_Ovarian_Cancer_Addon_FFPE_he_image_3738-instancemask.tif	w256_h256	human	ovarian cancer	HE	2024.6	10×Genomics
Xenium_V1_Human_Ovarian_Cancer_Addon_FFPE_he_image_3826	Xenium_V1_Human_Ovarian_Cancer_Addon_FFPE_he_image_3826-img.tif	Xenium_V1_Human_Ovarian_Cancer_Addon_FFPE_he_image_3826-mask.tif	Xenium_V1_Human_Ovarian_Cancer_Addon_FFPE_he_image_3826-instancemask.tif	w256_h256	human	ovarian cancer	HE	2024.6	10×Genomics
Xenium_V1_Human_Ovarian_Cancer_Addon_FFPE_he_image_4335	Xenium_V1_Human_Ovarian_Cancer_Addon_FFPE_he_image_4335-img.tif	Xenium_V1_Human_Ovarian_Cancer_Addon_FFPE_he_image_4335-mask.tif	Xenium_V1_Human_Ovarian_Cancer_Addon_FFPE_he_image_4335-instancemask.tif	w256_h256	human	ovarian cancer	HE	2024.6	10×Genomics
Xenium_V1_human_Pancreas_FFPE_he_image_1443	Xenium_V1_human_Pancreas_FFPE_he_image_1443-img.tif	Xenium_V1_human_Pancreas_FFPE_he_image_1443-mask.tif	Xenium_V1_human_Pancreas_FFPE_he_image_1443-instancemask.tif	w256_h256	human	pancreas	HE	2024.6	10×Genomics
Xenium_V1_human_Pancreas_FFPE_he_image_2629	Xenium_V1_human_Pancreas_FFPE_he_image_2629-img.tif	Xenium_V1_human_Pancreas_FFPE_he_image_2629-mask.tif	Xenium_V1_human_Pancreas_FFPE_he_image_2629-instancemask.tif	w256_h256	human	pancreas	HE	2024.6	10×Genomics
Xenium_V1_human_Pancreas_FFPE_he_image_2630	Xenium_V1_human_Pancreas_FFPE_he_image_2630-img.tif	Xenium_V1_human_Pancreas_FFPE_he_image_2630-mask.tif	Xenium_V1_human_Pancreas_FFPE_he_image_2630-instancemask.tif	w256_h256	human	pancreas	HE	2024.6	10×Genomics
Xenium_V1_human_Pancreas_FFPE_he_image_2631	Xenium_V1_human_Pancreas_FFPE_he_image_2631-img.tif	Xenium_V1_human_Pancreas_FFPE_he_image_2631-mask.tif	Xenium_V1_human_Pancreas_FFPE_he_image_2631-instancemask.tif	w256_h256	human	pancreas	HE	2024.6	10×Genomics
Xenium_V1_human_Pancreas_FFPE_he_image_2632	Xenium_V1_human_Pancreas_FFPE_he_image_2632-img.tif	Xenium_V1_human_Pancreas_FFPE_he_image_2632-mask.tif	Xenium_V1_human_Pancreas_FFPE_he_image_2632-instancemask.tif	w256_h256	human	pancreas	HE	2024.6	10×Genomics
Xenium_V1_human_Pancreas_FFPE_he_image_2633	Xenium_V1_human_Pancreas_FFPE_he_image_2633-img.tif	Xenium_V1_human_Pancreas_FFPE_he_image_2633-mask.tif	Xenium_V1_human_Pancreas_FFPE_he_image_2633-instancemask.tif	w256_h256	human	pancreas	HE	2024.6	10×Genomics
Xenium_V1_human_Pancreas_FFPE_he_image_3464	Xenium_V1_human_Pancreas_FFPE_he_image_3464-img.tif	Xenium_V1_human_Pancreas_FFPE_he_image_3464-mask.tif	Xenium_V1_human_Pancreas_FFPE_he_image_3464-instancemask.tif	w256_h256	human	pancreas	HE	2024.6	10×Genomics
Xenium_V1_human_Pancreas_FFPE_he_image_3465	Xenium_V1_human_Pancreas_FFPE_he_image_3465-img.tif	Xenium_V1_human_Pancreas_FFPE_he_image_3465-mask.tif	Xenium_V1_human_Pancreas_FFPE_he_image_3465-instancemask.tif	w256_h256	human	pancreas	HE	2024.6	10×Genomics
Xenium_V1_human_Pancreas_FFPE_he_image_3580	Xenium_V1_human_Pancreas_FFPE_he_image_3580-img.tif	Xenium_V1_human_Pancreas_FFPE_he_image_3580-mask.tif	Xenium_V1_human_Pancreas_FFPE_he_image_3580-instancemask.tif	w256_h256	human	pancreas	HE	2024.6	10×Genomics
Xenium_V1_human_Pancreas_FFPE_he_image_3581	Xenium_V1_human_Pancreas_FFPE_he_image_3581-img.tif	Xenium_V1_human_Pancreas_FFPE_he_image_3581-mask.tif	Xenium_V1_human_Pancreas_FFPE_he_image_3581-instancemask.tif	w256_h256	human	pancreas	HE	2024.6	10×Genomics
Xenium_V1_human_Pancreas_FFPE_he_image_3582	Xenium_V1_human_Pancreas_FFPE_he_image_3582-img.tif	Xenium_V1_human_Pancreas_FFPE_he_image_3582-mask.tif	Xenium_V1_human_Pancreas_FFPE_he_image_3582-instancemask.tif	w256_h256	human	pancreas	HE	2024.6	10×Genomics
Xenium_V1_human_Pancreas_FFPE_he_image_3644	Xenium_V1_human_Pancreas_FFPE_he_image_3644-img.tif	Xenium_V1_human_Pancreas_FFPE_he_image_3644-mask.tif	Xenium_V1_human_Pancreas_FFPE_he_image_3644-instancemask.tif	w256_h256	human	pancreas	HE	2024.6	10×Genomics
Xenium_V1_human_Pancreas_FFPE_he_image_3874	Xenium_V1_human_Pancreas_FFPE_he_image_3874-img.tif	Xenium_V1_human_Pancreas_FFPE_he_image_3874-mask.tif	Xenium_V1_human_Pancreas_FFPE_he_image_3874-instancemask.tif	w256_h256	human	pancreas	HE	2024.6	10×Genomics
Xenium_V1_human_Pancreas_FFPE_he_image_3877	Xenium_V1_human_Pancreas_FFPE_he_image_3877-img.tif	Xenium_V1_human_Pancreas_FFPE_he_image_3877-mask.tif	Xenium_V1_human_Pancreas_FFPE_he_image_3877-instancemask.tif	w256_h256	human	pancreas	HE	2024.6	10×Genomics
Xenium_V1_human_Pancreas_FFPE_he_image_3929	Xenium_V1_human_Pancreas_FFPE_he_image_3929-img.tif	Xenium_V1_human_Pancreas_FFPE_he_image_3929-mask.tif	Xenium_V1_human_Pancreas_FFPE_he_image_3929-instancemask.tif	w256_h256	human	pancreas	HE	2024.6	10×Genomics
Xenium_V1_human_Pancreas_FFPE_he_image_3994	Xenium_V1_human_Pancreas_FFPE_he_image_3994-img.tif	Xenium_V1_human_Pancreas_FFPE_he_image_3994-mask.tif	Xenium_V1_human_Pancreas_FFPE_he_image_3994-instancemask.tif	w256_h256	human	pancreas	HE	2024.6	10×Genomics
Xenium_V1_human_Pancreas_FFPE_he_image_4048	Xenium_V1_human_Pancreas_FFPE_he_image_4048-img.tif	Xenium_V1_human_Pancreas_FFPE_he_image_4048-mask.tif	Xenium_V1_human_Pancreas_FFPE_he_image_4048-instancemask.tif	w256_h256	human	pancreas	HE	2024.6	10×Genomics
Xenium_V1_human_Pancreas_FFPE_he_image_4103	Xenium_V1_human_Pancreas_FFPE_he_image_4103-img.tif	Xenium_V1_human_Pancreas_FFPE_he_image_4103-mask.tif	Xenium_V1_human_Pancreas_FFPE_he_image_4103-instancemask.tif	w256_h256	human	pancreas	HE	2024.6	10×Genomics
Xenium_V1_human_Pancreas_FFPE_he_image_4164	Xenium_V1_human_Pancreas_FFPE_he_image_4164-img.tif	Xenium_V1_human_Pancreas_FFPE_he_image_4164-mask.tif	Xenium_V1_human_Pancreas_FFPE_he_image_4164-instancemask.tif	w256_h256	human	pancreas	HE	2024.6	10×Genomics
Xenium_V1_human_Pancreas_FFPE_he_image_4221	Xenium_V1_human_Pancreas_FFPE_he_image_4221-img.tif	Xenium_V1_human_Pancreas_FFPE_he_image_4221-mask.tif	Xenium_V1_human_Pancreas_FFPE_he_image_4221-instancemask.tif	w256_h256	human	pancreas	HE	2024.6	10×Genomics
Xenium_V1_human_Pancreas_FFPE_he_image_4275	Xenium_V1_human_Pancreas_FFPE_he_image_4275-img.tif	Xenium_V1_human_Pancreas_FFPE_he_image_4275-mask.tif	Xenium_V1_human_Pancreas_FFPE_he_image_4275-instancemask.tif	w256_h256	human	pancreas	HE	2024.6	10×Genomics
Xenium_V1_human_Pancreas_FFPE_he_image_4286	Xenium_V1_human_Pancreas_FFPE_he_image_4286-img.tif	Xenium_V1_human_Pancreas_FFPE_he_image_4286-mask.tif	Xenium_V1_human_Pancreas_FFPE_he_image_4286-instancemask.tif	w256_h256	human	pancreas	HE	2024.6	10×Genomics
Xenium_V1_human_Pancreas_FFPE_he_image_4338	Xenium_V1_human_Pancreas_FFPE_he_image_4338-img.tif	Xenium_V1_human_Pancreas_FFPE_he_image_4338-mask.tif	Xenium_V1_human_Pancreas_FFPE_he_image_4338-instancemask.tif	w256_h256	human	pancreas	HE	2024.6	10×Genomics
Xenium_V1_human_Pancreas_FFPE_he_image_4346	Xenium_V1_human_Pancreas_FFPE_he_image_4346-img.tif	Xenium_V1_human_Pancreas_FFPE_he_image_4346-mask.tif	Xenium_V1_human_Pancreas_FFPE_he_image_4346-instancemask.tif	w256_h256	human	pancreas	HE	2024.6	10×Genomics
Xenium_V1_human_Pancreas_FFPE_he_image_4392	Xenium_V1_human_Pancreas_FFPE_he_image_4392-img.tif	Xenium_V1_human_Pancreas_FFPE_he_image_4392-mask.tif	Xenium_V1_human_Pancreas_FFPE_he_image_4392-instancemask.tif	w256_h256	human	pancreas	HE	2024.6	10×Genomics
Xenium_V1_human_Pancreas_FFPE_he_image_4513	Xenium_V1_human_Pancreas_FFPE_he_image_4513-img.tif	Xenium_V1_human_Pancreas_FFPE_he_image_4513-mask.tif	Xenium_V1_human_Pancreas_FFPE_he_image_4513-instancemask.tif	w256_h256	human	pancreas	HE	2024.6	10×Genomics
Xenium_V1_human_Pancreas_FFPE_he_image_4634	Xenium_V1_human_Pancreas_FFPE_he_image_4634-img.tif	Xenium_V1_human_Pancreas_FFPE_he_image_4634-mask.tif	Xenium_V1_human_Pancreas_FFPE_he_image_4634-instancemask.tif	w256_h256	human	pancreas	HE	2024.6	10×Genomics
Xenium_V1_human_Pancreas_FFPE_he_image_4635	Xenium_V1_human_Pancreas_FFPE_he_image_4635-img.tif	Xenium_V1_human_Pancreas_FFPE_he_image_4635-mask.tif	Xenium_V1_human_Pancreas_FFPE_he_image_4635-instancemask.tif	w256_h256	human	pancreas	HE	2024.6	10×Genomics
Xenium_V1_human_Pancreas_FFPE_he_image_4689	Xenium_V1_human_Pancreas_FFPE_he_image_4689-img.tif	Xenium_V1_human_Pancreas_FFPE_he_image_4689-mask.tif	Xenium_V1_human_Pancreas_FFPE_he_image_4689-instancemask.tif	w256_h256	human	pancreas	HE	2024.6	10×Genomics
Xenium_V1_human_Pancreas_FFPE_he_image_4749	Xenium_V1_human_Pancreas_FFPE_he_image_4749-img.tif	Xenium_V1_human_Pancreas_FFPE_he_image_4749-mask.tif	Xenium_V1_human_Pancreas_FFPE_he_image_4749-instancemask.tif	w256_h256	human	pancreas	HE	2024.6	10×Genomics
Xenium_V1_human_Pancreas_FFPE_he_image_5161	Xenium_V1_human_Pancreas_FFPE_he_image_5161-img.tif	Xenium_V1_human_Pancreas_FFPE_he_image_5161-mask.tif	Xenium_V1_human_Pancreas_FFPE_he_image_5161-instancemask.tif	w256_h256	human	pancreas	HE	2024.6	10×Genomics
Xenium_V1_human_Pancreas_FFPE_he_image_5174	Xenium_V1_human_Pancreas_FFPE_he_image_5174-img.tif	Xenium_V1_human_Pancreas_FFPE_he_image_5174-mask.tif	Xenium_V1_human_Pancreas_FFPE_he_image_5174-instancemask.tif	w256_h256	human	pancreas	HE	2024.6	10×Genomics
Xenium_V1_human_Pancreas_FFPE_he_image_920	Xenium_V1_human_Pancreas_FFPE_he_image_920-img.tif	Xenium_V1_human_Pancreas_FFPE_he_image_920-mask.tif	Xenium_V1_human_Pancreas_FFPE_he_image_920-instancemask.tif	w256_h256	human	pancreas	HE	2024.6	10×Genomics
CytAssist_FFPE_Human_Skin_Melanoma_tissue_image_1074	CytAssist_FFPE_Human_Skin_Melanoma_tissue_image_1074-img.tif	CytAssist_FFPE_Human_Skin_Melanoma_tissue_image_1074-mask.tif	CytAssist_FFPE_Human_Skin_Melanoma_tissue_image_1074-instancemask.tif	w256_h256	human	skin melanoma	DAPI	2024.6	10×Genomics
CytAssist_FFPE_Human_Skin_Melanoma_tissue_image_1091	CytAssist_FFPE_Human_Skin_Melanoma_tissue_image_1091-img.tif	CytAssist_FFPE_Human_Skin_Melanoma_tissue_image_1091-mask.tif	CytAssist_FFPE_Human_Skin_Melanoma_tissue_image_1091-instancemask.tif	w256_h256	human	skin melanoma	DAPI	2024.6	10×Genomics
CytAssist_FFPE_Human_Skin_Melanoma_tissue_image_1092	CytAssist_FFPE_Human_Skin_Melanoma_tissue_image_1092-img.tif	CytAssist_FFPE_Human_Skin_Melanoma_tissue_image_1092-mask.tif	CytAssist_FFPE_Human_Skin_Melanoma_tissue_image_1092-instancemask.tif	w256_h256	human	skin melanoma	DAPI	2024.6	10×Genomics
CytAssist_FFPE_Human_Skin_Melanoma_tissue_image_1093	CytAssist_FFPE_Human_Skin_Melanoma_tissue_image_1093-img.tif	CytAssist_FFPE_Human_Skin_Melanoma_tissue_image_1093-mask.tif	CytAssist_FFPE_Human_Skin_Melanoma_tissue_image_1093-instancemask.tif	w256_h256	human	skin melanoma	DAPI	2024.6	10×Genomics
CytAssist_FFPE_Human_Skin_Melanoma_tissue_image_1161	CytAssist_FFPE_Human_Skin_Melanoma_tissue_image_1161-img.tif	CytAssist_FFPE_Human_Skin_Melanoma_tissue_image_1161-mask.tif	CytAssist_FFPE_Human_Skin_Melanoma_tissue_image_1161-instancemask.tif	w256_h256	human	skin melanoma	DAPI	2024.6	10×Genomics
CytAssist_FFPE_Human_Skin_Melanoma_tissue_image_1180	CytAssist_FFPE_Human_Skin_Melanoma_tissue_image_1180-img.tif	CytAssist_FFPE_Human_Skin_Melanoma_tissue_image_1180-mask.tif	CytAssist_FFPE_Human_Skin_Melanoma_tissue_image_1180-instancemask.tif	w256_h256	human	skin melanoma	DAPI	2024.6	10×Genomics
CytAssist_FFPE_Human_Skin_Melanoma_tissue_image_1181	CytAssist_FFPE_Human_Skin_Melanoma_tissue_image_1181-img.tif	CytAssist_FFPE_Human_Skin_Melanoma_tissue_image_1181-mask.tif	CytAssist_FFPE_Human_Skin_Melanoma_tissue_image_1181-instancemask.tif	w256_h256	human	skin melanoma	DAPI	2024.6	10×Genomics
CytAssist_FFPE_Human_Skin_Melanoma_tissue_image_123	CytAssist_FFPE_Human_Skin_Melanoma_tissue_image_123-img.tif	CytAssist_FFPE_Human_Skin_Melanoma_tissue_image_123-mask.tif	CytAssist_FFPE_Human_Skin_Melanoma_tissue_image_123-instancemask.tif	w256_h256	human	skin melanoma	DAPI	2024.6	10×Genomics
CytAssist_FFPE_Human_Skin_Melanoma_tissue_image_1249	CytAssist_FFPE_Human_Skin_Melanoma_tissue_image_1249-img.tif	CytAssist_FFPE_Human_Skin_Melanoma_tissue_image_1249-mask.tif	CytAssist_FFPE_Human_Skin_Melanoma_tissue_image_1249-instancemask.tif	w256_h256	human	skin melanoma	DAPI	2024.6	10×Genomics
CytAssist_FFPE_Human_Skin_Melanoma_tissue_image_1270	CytAssist_FFPE_Human_Skin_Melanoma_tissue_image_1270-img.tif	CytAssist_FFPE_Human_Skin_Melanoma_tissue_image_1270-mask.tif	CytAssist_FFPE_Human_Skin_Melanoma_tissue_image_1270-instancemask.tif	w256_h256	human	skin melanoma	DAPI	2024.6	10×Genomics
CytAssist_FFPE_Human_Skin_Melanoma_tissue_image_1275	CytAssist_FFPE_Human_Skin_Melanoma_tissue_image_1275-img.tif	CytAssist_FFPE_Human_Skin_Melanoma_tissue_image_1275-mask.tif	CytAssist_FFPE_Human_Skin_Melanoma_tissue_image_1275-instancemask.tif	w256_h256	human	skin melanoma	DAPI	2024.6	10×Genomics
CytAssist_FFPE_Human_Skin_Melanoma_tissue_image_1276	CytAssist_FFPE_Human_Skin_Melanoma_tissue_image_1276-img.tif	CytAssist_FFPE_Human_Skin_Melanoma_tissue_image_1276-mask.tif	CytAssist_FFPE_Human_Skin_Melanoma_tissue_image_1276-instancemask.tif	w256_h256	human	skin melanoma	DAPI	2024.6	10×Genomics
CytAssist_FFPE_Human_Skin_Melanoma_tissue_image_1278	CytAssist_FFPE_Human_Skin_Melanoma_tissue_image_1278-img.tif	CytAssist_FFPE_Human_Skin_Melanoma_tissue_image_1278-mask.tif	CytAssist_FFPE_Human_Skin_Melanoma_tissue_image_1278-instancemask.tif	w256_h256	human	skin melanoma	DAPI	2024.6	10×Genomics
CytAssist_FFPE_Human_Skin_Melanoma_tissue_image_1360	CytAssist_FFPE_Human_Skin_Melanoma_tissue_image_1360-img.tif	CytAssist_FFPE_Human_Skin_Melanoma_tissue_image_1360-mask.tif	CytAssist_FFPE_Human_Skin_Melanoma_tissue_image_1360-instancemask.tif	w256_h256	human	skin melanoma	DAPI	2024.6	10×Genomics
CytAssist_FFPE_Human_Skin_Melanoma_tissue_image_1445	CytAssist_FFPE_Human_Skin_Melanoma_tissue_image_1445-img.tif	CytAssist_FFPE_Human_Skin_Melanoma_tissue_image_1445-mask.tif	CytAssist_FFPE_Human_Skin_Melanoma_tissue_image_1445-instancemask.tif	w256_h256	human	skin melanoma	DAPI	2024.6	10×Genomics
CytAssist_FFPE_Human_Skin_Melanoma_tissue_image_1446	CytAssist_FFPE_Human_Skin_Melanoma_tissue_image_1446-img.tif	CytAssist_FFPE_Human_Skin_Melanoma_tissue_image_1446-mask.tif	CytAssist_FFPE_Human_Skin_Melanoma_tissue_image_1446-instancemask.tif	w256_h256	human	skin melanoma	DAPI	2024.6	10×Genomics
CytAssist_FFPE_Human_Skin_Melanoma_tissue_image_1447	CytAssist_FFPE_Human_Skin_Melanoma_tissue_image_1447-img.tif	CytAssist_FFPE_Human_Skin_Melanoma_tissue_image_1447-mask.tif	CytAssist_FFPE_Human_Skin_Melanoma_tissue_image_1447-instancemask.tif	w256_h256	human	skin melanoma	DAPI	2024.6	10×Genomics
CytAssist_FFPE_Human_Skin_Melanoma_tissue_image_1448	CytAssist_FFPE_Human_Skin_Melanoma_tissue_image_1448-img.tif	CytAssist_FFPE_Human_Skin_Melanoma_tissue_image_1448-mask.tif	CytAssist_FFPE_Human_Skin_Melanoma_tissue_image_1448-instancemask.tif	w256_h256	human	skin melanoma	DAPI	2024.6	10×Genomics
CytAssist_FFPE_Human_Skin_Melanoma_tissue_image_1511	CytAssist_FFPE_Human_Skin_Melanoma_tissue_image_1511-img.tif	CytAssist_FFPE_Human_Skin_Melanoma_tissue_image_1511-mask.tif	CytAssist_FFPE_Human_Skin_Melanoma_tissue_image_1511-instancemask.tif	w256_h256	human	skin melanoma	DAPI	2024.6	10×Genomics
CytAssist_FFPE_Human_Skin_Melanoma_tissue_image_1512	CytAssist_FFPE_Human_Skin_Melanoma_tissue_image_1512-img.tif	CytAssist_FFPE_Human_Skin_Melanoma_tissue_image_1512-mask.tif	CytAssist_FFPE_Human_Skin_Melanoma_tissue_image_1512-instancemask.tif	w256_h256	human	skin melanoma	DAPI	2024.6	10×Genomics
CytAssist_FFPE_Human_Skin_Melanoma_tissue_image_1522	CytAssist_FFPE_Human_Skin_Melanoma_tissue_image_1522-img.tif	CytAssist_FFPE_Human_Skin_Melanoma_tissue_image_1522-mask.tif	CytAssist_FFPE_Human_Skin_Melanoma_tissue_image_1522-instancemask.tif	w256_h256	human	skin melanoma	DAPI	2024.6	10×Genomics
CytAssist_FFPE_Human_Skin_Melanoma_tissue_image_1534	CytAssist_FFPE_Human_Skin_Melanoma_tissue_image_1534-img.tif	CytAssist_FFPE_Human_Skin_Melanoma_tissue_image_1534-mask.tif	CytAssist_FFPE_Human_Skin_Melanoma_tissue_image_1534-instancemask.tif	w256_h256	human	skin melanoma	DAPI	2024.6	10×Genomics
CytAssist_FFPE_Human_Skin_Melanoma_tissue_image_1621	CytAssist_FFPE_Human_Skin_Melanoma_tissue_image_1621-img.tif	CytAssist_FFPE_Human_Skin_Melanoma_tissue_image_1621-mask.tif	CytAssist_FFPE_Human_Skin_Melanoma_tissue_image_1621-instancemask.tif	w256_h256	human	skin melanoma	DAPI	2024.6	10×Genomics
CytAssist_FFPE_Human_Skin_Melanoma_tissue_image_1708	CytAssist_FFPE_Human_Skin_Melanoma_tissue_image_1708-img.tif	CytAssist_FFPE_Human_Skin_Melanoma_tissue_image_1708-mask.tif	CytAssist_FFPE_Human_Skin_Melanoma_tissue_image_1708-instancemask.tif	w256_h256	human	skin melanoma	DAPI	2024.6	10×Genomics
CytAssist_FFPE_Human_Skin_Melanoma_tissue_image_1960	CytAssist_FFPE_Human_Skin_Melanoma_tissue_image_1960-img.tif	CytAssist_FFPE_Human_Skin_Melanoma_tissue_image_1960-mask.tif	CytAssist_FFPE_Human_Skin_Melanoma_tissue_image_1960-instancemask.tif	w256_h256	human	skin melanoma	DAPI	2024.6	10×Genomics
CytAssist_FFPE_Human_Skin_Melanoma_tissue_image_2232	CytAssist_FFPE_Human_Skin_Melanoma_tissue_image_2232-img.tif	CytAssist_FFPE_Human_Skin_Melanoma_tissue_image_2232-mask.tif	CytAssist_FFPE_Human_Skin_Melanoma_tissue_image_2232-instancemask.tif	w256_h256	human	skin melanoma	DAPI	2024.6	10×Genomics
CytAssist_FFPE_Human_Skin_Melanoma_tissue_image_2253	CytAssist_FFPE_Human_Skin_Melanoma_tissue_image_2253-img.tif	CytAssist_FFPE_Human_Skin_Melanoma_tissue_image_2253-mask.tif	CytAssist_FFPE_Human_Skin_Melanoma_tissue_image_2253-instancemask.tif	w256_h256	human	skin melanoma	DAPI	2024.6	10×Genomics
CytAssist_FFPE_Human_Skin_Melanoma_tissue_image_2396	CytAssist_FFPE_Human_Skin_Melanoma_tissue_image_2396-img.tif	CytAssist_FFPE_Human_Skin_Melanoma_tissue_image_2396-mask.tif	CytAssist_FFPE_Human_Skin_Melanoma_tissue_image_2396-instancemask.tif	w256_h256	human	skin melanoma	DAPI	2024.6	10×Genomics
CytAssist_FFPE_Human_Skin_Melanoma_tissue_image_2397	CytAssist_FFPE_Human_Skin_Melanoma_tissue_image_2397-img.tif	CytAssist_FFPE_Human_Skin_Melanoma_tissue_image_2397-mask.tif	CytAssist_FFPE_Human_Skin_Melanoma_tissue_image_2397-instancemask.tif	w256_h256	human	skin melanoma	DAPI	2024.6	10×Genomics
CytAssist_FFPE_Human_Skin_Melanoma_tissue_image_2409	CytAssist_FFPE_Human_Skin_Melanoma_tissue_image_2409-img.tif	CytAssist_FFPE_Human_Skin_Melanoma_tissue_image_2409-mask.tif	CytAssist_FFPE_Human_Skin_Melanoma_tissue_image_2409-instancemask.tif	w256_h256	human	skin melanoma	DAPI	2024.6	10×Genomics
CytAssist_FFPE_Human_Skin_Melanoma_tissue_image_2410	CytAssist_FFPE_Human_Skin_Melanoma_tissue_image_2410-img.tif	CytAssist_FFPE_Human_Skin_Melanoma_tissue_image_2410-mask.tif	CytAssist_FFPE_Human_Skin_Melanoma_tissue_image_2410-instancemask.tif	w256_h256	human	skin melanoma	DAPI	2024.6	10×Genomics
CytAssist_FFPE_Human_Skin_Melanoma_tissue_image_2752	CytAssist_FFPE_Human_Skin_Melanoma_tissue_image_2752-img.tif	CytAssist_FFPE_Human_Skin_Melanoma_tissue_image_2752-mask.tif	CytAssist_FFPE_Human_Skin_Melanoma_tissue_image_2752-instancemask.tif	w256_h256	human	skin melanoma	DAPI	2024.6	10×Genomics
CytAssist_FFPE_Human_Skin_Melanoma_tissue_image_2843	CytAssist_FFPE_Human_Skin_Melanoma_tissue_image_2843-img.tif	CytAssist_FFPE_Human_Skin_Melanoma_tissue_image_2843-mask.tif	CytAssist_FFPE_Human_Skin_Melanoma_tissue_image_2843-instancemask.tif	w256_h256	human	skin melanoma	DAPI	2024.6	10×Genomics
CytAssist_FFPE_Human_Skin_Melanoma_tissue_image_2900	CytAssist_FFPE_Human_Skin_Melanoma_tissue_image_2900-img.tif	CytAssist_FFPE_Human_Skin_Melanoma_tissue_image_2900-mask.tif	CytAssist_FFPE_Human_Skin_Melanoma_tissue_image_2900-instancemask.tif	w256_h256	human	skin melanoma	DAPI	2024.6	10×Genomics
CytAssist_FFPE_Human_Skin_Melanoma_tissue_image_3089	CytAssist_FFPE_Human_Skin_Melanoma_tissue_image_3089-img.tif	CytAssist_FFPE_Human_Skin_Melanoma_tissue_image_3089-mask.tif	CytAssist_FFPE_Human_Skin_Melanoma_tissue_image_3089-instancemask.tif	w256_h256	human	skin melanoma	DAPI	2024.6	10×Genomics
CytAssist_FFPE_Human_Skin_Melanoma_tissue_image_3102	CytAssist_FFPE_Human_Skin_Melanoma_tissue_image_3102-img.tif	CytAssist_FFPE_Human_Skin_Melanoma_tissue_image_3102-mask.tif	CytAssist_FFPE_Human_Skin_Melanoma_tissue_image_3102-instancemask.tif	w256_h256	human	skin melanoma	DAPI	2024.6	10×Genomics
CytAssist_FFPE_Human_Skin_Melanoma_tissue_image_3351	CytAssist_FFPE_Human_Skin_Melanoma_tissue_image_3351-img.tif	CytAssist_FFPE_Human_Skin_Melanoma_tissue_image_3351-mask.tif	CytAssist_FFPE_Human_Skin_Melanoma_tissue_image_3351-instancemask.tif	w256_h256	human	skin melanoma	DAPI	2024.6	10×Genomics
CytAssist_FFPE_Human_Skin_Melanoma_tissue_image_3353	CytAssist_FFPE_Human_Skin_Melanoma_tissue_image_3353-img.tif	CytAssist_FFPE_Human_Skin_Melanoma_tissue_image_3353-mask.tif	CytAssist_FFPE_Human_Skin_Melanoma_tissue_image_3353-instancemask.tif	w256_h256	human	skin melanoma	DAPI	2024.6	10×Genomics
CytAssist_FFPE_Human_Skin_Melanoma_tissue_image_3609	CytAssist_FFPE_Human_Skin_Melanoma_tissue_image_3609-img.tif	CytAssist_FFPE_Human_Skin_Melanoma_tissue_image_3609-mask.tif	CytAssist_FFPE_Human_Skin_Melanoma_tissue_image_3609-instancemask.tif	w256_h256	human	skin melanoma	DAPI	2024.6	10×Genomics
CytAssist_FFPE_Human_Skin_Melanoma_tissue_image_4112	CytAssist_FFPE_Human_Skin_Melanoma_tissue_image_4112-img.tif	CytAssist_FFPE_Human_Skin_Melanoma_tissue_image_4112-mask.tif	CytAssist_FFPE_Human_Skin_Melanoma_tissue_image_4112-instancemask.tif	w256_h256	human	skin melanoma	DAPI	2024.6	10×Genomics
CytAssist_FFPE_Human_Skin_Melanoma_tissue_image_4559	CytAssist_FFPE_Human_Skin_Melanoma_tissue_image_4559-img.tif	CytAssist_FFPE_Human_Skin_Melanoma_tissue_image_4559-mask.tif	CytAssist_FFPE_Human_Skin_Melanoma_tissue_image_4559-instancemask.tif	w256_h256	human	skin melanoma	DAPI	2024.6	10×Genomics
CytAssist_FFPE_Human_Skin_Melanoma_tissue_image_5233	CytAssist_FFPE_Human_Skin_Melanoma_tissue_image_5233-img.tif	CytAssist_FFPE_Human_Skin_Melanoma_tissue_image_5233-mask.tif	CytAssist_FFPE_Human_Skin_Melanoma_tissue_image_5233-instancemask.tif	w256_h256	human	skin melanoma	DAPI	2024.6	10×Genomics
CytAssist_FFPE_Human_Skin_Melanoma_tissue_image_548	CytAssist_FFPE_Human_Skin_Melanoma_tissue_image_548-img.tif	CytAssist_FFPE_Human_Skin_Melanoma_tissue_image_548-mask.tif	CytAssist_FFPE_Human_Skin_Melanoma_tissue_image_548-instancemask.tif	w256_h256	human	skin melanoma	DAPI	2024.6	10×Genomics
CytAssist_FFPE_Human_Skin_Melanoma_tissue_image_5753	CytAssist_FFPE_Human_Skin_Melanoma_tissue_image_5753-img.tif	CytAssist_FFPE_Human_Skin_Melanoma_tissue_image_5753-mask.tif	CytAssist_FFPE_Human_Skin_Melanoma_tissue_image_5753-instancemask.tif	w256_h256	human	skin melanoma	DAPI	2024.6	10×Genomics
CytAssist_FFPE_Human_Skin_Melanoma_tissue_image_811	CytAssist_FFPE_Human_Skin_Melanoma_tissue_image_811-img.tif	CytAssist_FFPE_Human_Skin_Melanoma_tissue_image_811-mask.tif	CytAssist_FFPE_Human_Skin_Melanoma_tissue_image_811-instancemask.tif	w256_h256	human	skin melanoma	DAPI	2024.6	10×Genomics
CytAssist_FFPE_Human_Skin_Melanoma_tissue_image_915	CytAssist_FFPE_Human_Skin_Melanoma_tissue_image_915-img.tif	CytAssist_FFPE_Human_Skin_Melanoma_tissue_image_915-mask.tif	CytAssist_FFPE_Human_Skin_Melanoma_tissue_image_915-instancemask.tif	w256_h256	human	skin melanoma	DAPI	2024.6	10×Genomics
CytAssist_FFPE_Human_Skin_Melanoma_tissue_image_916	CytAssist_FFPE_Human_Skin_Melanoma_tissue_image_916-img.tif	CytAssist_FFPE_Human_Skin_Melanoma_tissue_image_916-mask.tif	CytAssist_FFPE_Human_Skin_Melanoma_tissue_image_916-instancemask.tif	w256_h256	human	skin melanoma	DAPI	2024.6	10×Genomics
CytAssist_FFPE_Human_Skin_Melanoma_tissue_image_917	CytAssist_FFPE_Human_Skin_Melanoma_tissue_image_917-img.tif	CytAssist_FFPE_Human_Skin_Melanoma_tissue_image_917-mask.tif	CytAssist_FFPE_Human_Skin_Melanoma_tissue_image_917-instancemask.tif	w256_h256	human	skin melanoma	DAPI	2024.6	10×Genomics
CytAssist_FFPE_Human_Skin_Melanoma_tissue_image_986	CytAssist_FFPE_Human_Skin_Melanoma_tissue_image_986-img.tif	CytAssist_FFPE_Human_Skin_Melanoma_tissue_image_986-mask.tif	CytAssist_FFPE_Human_Skin_Melanoma_tissue_image_986-instancemask.tif	w256_h256	human	skin melanoma	DAPI	2024.6	10×Genomics
CytAssist_FFPE_Human_Skin_Melanoma_tissue_image_987	CytAssist_FFPE_Human_Skin_Melanoma_tissue_image_987-img.tif	CytAssist_FFPE_Human_Skin_Melanoma_tissue_image_987-mask.tif	CytAssist_FFPE_Human_Skin_Melanoma_tissue_image_987-instancemask.tif	w256_h256	human	skin melanoma	DAPI	2024.6	10×Genomics
Visium_FFPE_Human_Prostate_IF_image_2075	Visium_FFPE_Human_Prostate_IF_image_2075-img.tif	Visium_FFPE_Human_Prostate_IF_image_2075-mask.tif	Visium_FFPE_Human_Prostate_IF_image_2075-instancemask.tif	w256_h256	human	prostate	DAPI	2024.6	10×Genomics
Visium_FFPE_Human_Prostate_IF_image_2452	Visium_FFPE_Human_Prostate_IF_image_2452-img.tif	Visium_FFPE_Human_Prostate_IF_image_2452-mask.tif	Visium_FFPE_Human_Prostate_IF_image_2452-instancemask.tif	w256_h256	human	prostate	DAPI	2024.6	10×Genomics
Visium_FFPE_Human_Prostate_IF_image_2453	Visium_FFPE_Human_Prostate_IF_image_2453-img.tif	Visium_FFPE_Human_Prostate_IF_image_2453-mask.tif	Visium_FFPE_Human_Prostate_IF_image_2453-instancemask.tif	w256_h256	human	prostate	DAPI	2024.6	10×Genomics
Visium_FFPE_Human_Prostate_IF_image_2797	Visium_FFPE_Human_Prostate_IF_image_2797-img.tif	Visium_FFPE_Human_Prostate_IF_image_2797-mask.tif	Visium_FFPE_Human_Prostate_IF_image_2797-instancemask.tif	w256_h256	human	prostate	DAPI	2024.6	10×Genomics
Visium_FFPE_Human_Prostate_IF_image_2803	Visium_FFPE_Human_Prostate_IF_image_2803-img.tif	Visium_FFPE_Human_Prostate_IF_image_2803-mask.tif	Visium_FFPE_Human_Prostate_IF_image_2803-instancemask.tif	w256_h256	human	prostate	DAPI	2024.6	10×Genomics
Visium_FFPE_Human_Prostate_IF_image_3006	Visium_FFPE_Human_Prostate_IF_image_3006-img.tif	Visium_FFPE_Human_Prostate_IF_image_3006-mask.tif	Visium_FFPE_Human_Prostate_IF_image_3006-instancemask.tif	w256_h256	human	prostate	DAPI	2024.6	10×Genomics
Visium_FFPE_Human_Prostate_IF_image_3109	Visium_FFPE_Human_Prostate_IF_image_3109-img.tif	Visium_FFPE_Human_Prostate_IF_image_3109-mask.tif	Visium_FFPE_Human_Prostate_IF_image_3109-instancemask.tif	w256_h256	human	prostate	DAPI	2024.6	10×Genomics
Visium_FFPE_Human_Prostate_IF_image_3595	Visium_FFPE_Human_Prostate_IF_image_3595-img.tif	Visium_FFPE_Human_Prostate_IF_image_3595-mask.tif	Visium_FFPE_Human_Prostate_IF_image_3595-instancemask.tif	w256_h256	human	prostate	DAPI	2024.6	10×Genomics
Visium_FFPE_Human_Prostate_IF_image_4005	Visium_FFPE_Human_Prostate_IF_image_4005-img.tif	Visium_FFPE_Human_Prostate_IF_image_4005-mask.tif	Visium_FFPE_Human_Prostate_IF_image_4005-instancemask.tif	w256_h256	human	prostate	DAPI	2024.6	10×Genomics
Visium_FFPE_Human_Prostate_IF_image_4006	Visium_FFPE_Human_Prostate_IF_image_4006-img.tif	Visium_FFPE_Human_Prostate_IF_image_4006-mask.tif	Visium_FFPE_Human_Prostate_IF_image_4006-instancemask.tif	w256_h256	human	prostate	DAPI	2024.6	10×Genomics
Visium_FFPE_Human_Prostate_IF_image_4017	Visium_FFPE_Human_Prostate_IF_image_4017-img.tif	Visium_FFPE_Human_Prostate_IF_image_4017-mask.tif	Visium_FFPE_Human_Prostate_IF_image_4017-instancemask.tif	w256_h256	human	prostate	DAPI	2024.6	10×Genomics
Visium_FFPE_Human_Prostate_IF_image_4094	Visium_FFPE_Human_Prostate_IF_image_4094-img.tif	Visium_FFPE_Human_Prostate_IF_image_4094-mask.tif	Visium_FFPE_Human_Prostate_IF_image_4094-instancemask.tif	w256_h256	human	prostate	DAPI	2024.6	10×Genomics
Visium_FFPE_Human_Prostate_IF_image_4116	Visium_FFPE_Human_Prostate_IF_image_4116-img.tif	Visium_FFPE_Human_Prostate_IF_image_4116-mask.tif	Visium_FFPE_Human_Prostate_IF_image_4116-instancemask.tif	w256_h256	human	prostate	DAPI	2024.6	10×Genomics
Visium_FFPE_Human_Prostate_IF_image_4117	Visium_FFPE_Human_Prostate_IF_image_4117-img.tif	Visium_FFPE_Human_Prostate_IF_image_4117-mask.tif	Visium_FFPE_Human_Prostate_IF_image_4117-instancemask.tif	w256_h256	human	prostate	DAPI	2024.6	10×Genomics
Visium_FFPE_Human_Prostate_IF_image_4220	Visium_FFPE_Human_Prostate_IF_image_4220-img.tif	Visium_FFPE_Human_Prostate_IF_image_4220-mask.tif	Visium_FFPE_Human_Prostate_IF_image_4220-instancemask.tif	w256_h256	human	prostate	DAPI	2024.6	10×Genomics
Visium_FFPE_Human_Prostate_IF_image_4224	Visium_FFPE_Human_Prostate_IF_image_4224-img.tif	Visium_FFPE_Human_Prostate_IF_image_4224-mask.tif	Visium_FFPE_Human_Prostate_IF_image_4224-instancemask.tif	w256_h256	human	prostate	DAPI	2024.6	10×Genomics
Visium_FFPE_Human_Prostate_IF_image_4233	Visium_FFPE_Human_Prostate_IF_image_4233-img.tif	Visium_FFPE_Human_Prostate_IF_image_4233-mask.tif	Visium_FFPE_Human_Prostate_IF_image_4233-instancemask.tif	w256_h256	human	prostate	DAPI	2024.6	10×Genomics
Visium_FFPE_Human_Prostate_IF_image_4234	Visium_FFPE_Human_Prostate_IF_image_4234-img.tif	Visium_FFPE_Human_Prostate_IF_image_4234-mask.tif	Visium_FFPE_Human_Prostate_IF_image_4234-instancemask.tif	w256_h256	human	prostate	DAPI	2024.6	10×Genomics
Visium_FFPE_Human_Prostate_IF_image_4315	Visium_FFPE_Human_Prostate_IF_image_4315-img.tif	Visium_FFPE_Human_Prostate_IF_image_4315-mask.tif	Visium_FFPE_Human_Prostate_IF_image_4315-instancemask.tif	w256_h256	human	prostate	DAPI	2024.6	10×Genomics
Visium_FFPE_Human_Prostate_IF_image_4316	Visium_FFPE_Human_Prostate_IF_image_4316-img.tif	Visium_FFPE_Human_Prostate_IF_image_4316-mask.tif	Visium_FFPE_Human_Prostate_IF_image_4316-instancemask.tif	w256_h256	human	prostate	DAPI	2024.6	10×Genomics
Visium_FFPE_Human_Prostate_IF_image_4317	Visium_FFPE_Human_Prostate_IF_image_4317-img.tif	Visium_FFPE_Human_Prostate_IF_image_4317-mask.tif	Visium_FFPE_Human_Prostate_IF_image_4317-instancemask.tif	w256_h256	human	prostate	DAPI	2024.6	10×Genomics
Visium_FFPE_Human_Prostate_IF_image_4326	Visium_FFPE_Human_Prostate_IF_image_4326-img.tif	Visium_FFPE_Human_Prostate_IF_image_4326-mask.tif	Visium_FFPE_Human_Prostate_IF_image_4326-instancemask.tif	w256_h256	human	prostate	DAPI	2024.6	10×Genomics
Visium_FFPE_Human_Prostate_IF_image_4333	Visium_FFPE_Human_Prostate_IF_image_4333-img.tif	Visium_FFPE_Human_Prostate_IF_image_4333-mask.tif	Visium_FFPE_Human_Prostate_IF_image_4333-instancemask.tif	w256_h256	human	prostate	DAPI	2024.6	10×Genomics
Visium_FFPE_Human_Prostate_IF_image_4467	Visium_FFPE_Human_Prostate_IF_image_4467-img.tif	Visium_FFPE_Human_Prostate_IF_image_4467-mask.tif	Visium_FFPE_Human_Prostate_IF_image_4467-instancemask.tif	w256_h256	human	prostate	DAPI	2024.6	10×Genomics
Visium_FFPE_Human_Prostate_IF_image_4571	Visium_FFPE_Human_Prostate_IF_image_4571-img.tif	Visium_FFPE_Human_Prostate_IF_image_4571-mask.tif	Visium_FFPE_Human_Prostate_IF_image_4571-instancemask.tif	w256_h256	human	prostate	DAPI	2024.6	10×Genomics
Visium_FFPE_Human_Prostate_IF_image_4634	Visium_FFPE_Human_Prostate_IF_image_4634-img.tif	Visium_FFPE_Human_Prostate_IF_image_4634-mask.tif	Visium_FFPE_Human_Prostate_IF_image_4634-instancemask.tif	w256_h256	human	prostate	DAPI	2024.6	10×Genomics
Visium_FFPE_Human_Prostate_IF_image_4674	Visium_FFPE_Human_Prostate_IF_image_4674-img.tif	Visium_FFPE_Human_Prostate_IF_image_4674-mask.tif	Visium_FFPE_Human_Prostate_IF_image_4674-instancemask.tif	w256_h256	human	prostate	DAPI	2024.6	10×Genomics
Visium_FFPE_Human_Prostate_IF_image_4675	Visium_FFPE_Human_Prostate_IF_image_4675-img.tif	Visium_FFPE_Human_Prostate_IF_image_4675-mask.tif	Visium_FFPE_Human_Prostate_IF_image_4675-instancemask.tif	w256_h256	human	prostate	DAPI	2024.6	10×Genomics
Visium_FFPE_Human_Prostate_IF_image_4714	Visium_FFPE_Human_Prostate_IF_image_4714-img.tif	Visium_FFPE_Human_Prostate_IF_image_4714-mask.tif	Visium_FFPE_Human_Prostate_IF_image_4714-instancemask.tif	w256_h256	human	prostate	DAPI	2024.6	10×Genomics
Visium_FFPE_Human_Prostate_IF_image_4748	Visium_FFPE_Human_Prostate_IF_image_4748-img.tif	Visium_FFPE_Human_Prostate_IF_image_4748-mask.tif	Visium_FFPE_Human_Prostate_IF_image_4748-instancemask.tif	w256_h256	human	prostate	DAPI	2024.6	10×Genomics
Visium_FFPE_Human_Prostate_IF_image_4919	Visium_FFPE_Human_Prostate_IF_image_4919-img.tif	Visium_FFPE_Human_Prostate_IF_image_4919-mask.tif	Visium_FFPE_Human_Prostate_IF_image_4919-instancemask.tif	w256_h256	human	prostate	DAPI	2024.6	10×Genomics
Visium_FFPE_Human_Prostate_IF_image_4928	Visium_FFPE_Human_Prostate_IF_image_4928-img.tif	Visium_FFPE_Human_Prostate_IF_image_4928-mask.tif	Visium_FFPE_Human_Prostate_IF_image_4928-instancemask.tif	w256_h256	human	prostate	DAPI	2024.6	10×Genomics
Visium_FFPE_Human_Prostate_IF_image_4929	Visium_FFPE_Human_Prostate_IF_image_4929-img.tif	Visium_FFPE_Human_Prostate_IF_image_4929-mask.tif	Visium_FFPE_Human_Prostate_IF_image_4929-instancemask.tif	w256_h256	human	prostate	DAPI	2024.6	10×Genomics
Visium_FFPE_Human_Prostate_IF_image_5046	Visium_FFPE_Human_Prostate_IF_image_5046-img.tif	Visium_FFPE_Human_Prostate_IF_image_5046-mask.tif	Visium_FFPE_Human_Prostate_IF_image_5046-instancemask.tif	w256_h256	human	prostate	DAPI	2024.6	10×Genomics
Visium_FFPE_Human_Prostate_IF_image_5270	Visium_FFPE_Human_Prostate_IF_image_5270-img.tif	Visium_FFPE_Human_Prostate_IF_image_5270-mask.tif	Visium_FFPE_Human_Prostate_IF_image_5270-instancemask.tif	w256_h256	human	prostate	DAPI	2024.6	10×Genomics
Visium_FFPE_Human_Prostate_IF_image_5274	Visium_FFPE_Human_Prostate_IF_image_5274-img.tif	Visium_FFPE_Human_Prostate_IF_image_5274-mask.tif	Visium_FFPE_Human_Prostate_IF_image_5274-instancemask.tif	w256_h256	human	prostate	DAPI	2024.6	10×Genomics
Visium_FFPE_Human_Prostate_IF_image_5364	Visium_FFPE_Human_Prostate_IF_image_5364-img.tif	Visium_FFPE_Human_Prostate_IF_image_5364-mask.tif	Visium_FFPE_Human_Prostate_IF_image_5364-instancemask.tif	w256_h256	human	prostate	DAPI	2024.6	10×Genomics
Visium_FFPE_Human_Prostate_IF_image_5379	Visium_FFPE_Human_Prostate_IF_image_5379-img.tif	Visium_FFPE_Human_Prostate_IF_image_5379-mask.tif	Visium_FFPE_Human_Prostate_IF_image_5379-instancemask.tif	w256_h256	human	prostate	DAPI	2024.6	10×Genomics
Visium_FFPE_Human_Prostate_IF_image_5602	Visium_FFPE_Human_Prostate_IF_image_5602-img.tif	Visium_FFPE_Human_Prostate_IF_image_5602-mask.tif	Visium_FFPE_Human_Prostate_IF_image_5602-instancemask.tif	w256_h256	human	prostate	DAPI	2024.6	10×Genomics
Visium_FFPE_Human_Prostate_IF_image_5794	Visium_FFPE_Human_Prostate_IF_image_5794-img.tif	Visium_FFPE_Human_Prostate_IF_image_5794-mask.tif	Visium_FFPE_Human_Prostate_IF_image_5794-instancemask.tif	w256_h256	human	prostate	DAPI	2024.6	10×Genomics
Visium_FFPE_Human_Prostate_IF_image_6063	Visium_FFPE_Human_Prostate_IF_image_6063-img.tif	Visium_FFPE_Human_Prostate_IF_image_6063-mask.tif	Visium_FFPE_Human_Prostate_IF_image_6063-instancemask.tif	w256_h256	human	prostate	DAPI	2024.6	10×Genomics
Visium_FFPE_Human_Prostate_IF_image_6093	Visium_FFPE_Human_Prostate_IF_image_6093-img.tif	Visium_FFPE_Human_Prostate_IF_image_6093-mask.tif	Visium_FFPE_Human_Prostate_IF_image_6093-instancemask.tif	w256_h256	human	prostate	DAPI	2024.6	10×Genomics
Visium_FFPE_Human_Prostate_IF_image_6407	Visium_FFPE_Human_Prostate_IF_image_6407-img.tif	Visium_FFPE_Human_Prostate_IF_image_6407-mask.tif	Visium_FFPE_Human_Prostate_IF_image_6407-instancemask.tif	w256_h256	human	prostate	DAPI	2024.6	10×Genomics
Visium_FFPE_Human_Prostate_IF_image_6505	Visium_FFPE_Human_Prostate_IF_image_6505-img.tif	Visium_FFPE_Human_Prostate_IF_image_6505-mask.tif	Visium_FFPE_Human_Prostate_IF_image_6505-instancemask.tif	w256_h256	human	prostate	DAPI	2024.6	10×Genomics
Visium_FFPE_Human_Prostate_IF_image_6611	Visium_FFPE_Human_Prostate_IF_image_6611-img.tif	Visium_FFPE_Human_Prostate_IF_image_6611-mask.tif	Visium_FFPE_Human_Prostate_IF_image_6611-instancemask.tif	w256_h256	human	prostate	DAPI	2024.6	10×Genomics
Visium_FFPE_Human_Prostate_IF_image_6812	Visium_FFPE_Human_Prostate_IF_image_6812-img.tif	Visium_FFPE_Human_Prostate_IF_image_6812-mask.tif	Visium_FFPE_Human_Prostate_IF_image_6812-instancemask.tif	w256_h256	human	prostate	DAPI	2024.6	10×Genomics
Visium_FFPE_Human_Prostate_IF_image_7341	Visium_FFPE_Human_Prostate_IF_image_7341-img.tif	Visium_FFPE_Human_Prostate_IF_image_7341-mask.tif	Visium_FFPE_Human_Prostate_IF_image_7341-instancemask.tif	w256_h256	human	prostate	DAPI	2024.6	10×Genomics
Visium_FFPE_Human_Prostate_IF_image_7548	Visium_FFPE_Human_Prostate_IF_image_7548-img.tif	Visium_FFPE_Human_Prostate_IF_image_7548-mask.tif	Visium_FFPE_Human_Prostate_IF_image_7548-instancemask.tif	w256_h256	human	prostate	DAPI	2024.6	10×Genomics
Visium_FFPE_Human_Prostate_IF_image_7625	Visium_FFPE_Human_Prostate_IF_image_7625-img.tif	Visium_FFPE_Human_Prostate_IF_image_7625-mask.tif	Visium_FFPE_Human_Prostate_IF_image_7625-instancemask.tif	w256_h256	human	prostate	DAPI	2024.6	10×Genomics
Visium_FFPE_Human_Prostate_IF_image_7749	Visium_FFPE_Human_Prostate_IF_image_7749-img.tif	Visium_FFPE_Human_Prostate_IF_image_7749-mask.tif	Visium_FFPE_Human_Prostate_IF_image_7749-instancemask.tif	w256_h256	human	prostate	DAPI	2024.6	10×Genomics
